# Supplementary material for: Insights into natural neocentromere evolution from a cattle T2T X chromosome
Source: Nat Commun. 2025 Nov 28;16:10745. doi: 10.1038/s41467-025-65778-w (PMC12663436; doi:10.1038/s41467-025-65778-w)
Supplement: Supplementary file 5 — Source Data [file 41467_2025_65778_MOESM5_ESM.xlsx]

## Sheet: Figure1a
Chromosome	Size	Assembly
1	158534110	ARS_UCD2.0
2	136231102	ARS_UCD2.0
3	121005158	ARS_UCD2.0
4	120000601	ARS_UCD2.0
5	120089316	ARS_UCD2.0
6	117806340	ARS_UCD2.0
7	110682743	ARS_UCD2.0
8	113319770	ARS_UCD2.0
9	105454467	ARS_UCD2.0
10	103308737	ARS_UCD2.0
11	106982474	ARS_UCD2.0
12	87216183	ARS_UCD2.0
13	83472345	ARS_UCD2.0
14	82403003	ARS_UCD2.0
15	85007780	ARS_UCD2.0
16	81013979	ARS_UCD2.0
17	73167244	ARS_UCD2.0
18	65820629	ARS_UCD2.0
19	63449741	ARS_UCD2.0
20	71974595	ARS_UCD2.0
21	69862954	ARS_UCD2.0
22	60773035	ARS_UCD2.0
23	52498615	ARS_UCD2.0
24	62317253	ARS_UCD2.0
25	42350435	ARS_UCD2.0
26	51992305	ARS_UCD2.0
27	45612108	ARS_UCD2.0
28	45940150	ARS_UCD2.0
29	51098607	ARS_UCD2.0
X	139009144	ARS_UCD2.0
Y	59476289	ARS_UCD2.0
1	178935652	UOA_Wagyu_1
2	145309815	UOA_Wagyu_1
3	140736045	UOA_Wagyu_1
4	136483754	UOA_Wagyu_1
5	131231727	UOA_Wagyu_1
6	134310931	UOA_Wagyu_1
7	126431863	UOA_Wagyu_1
8	126230306	UOA_Wagyu_1
9	127826755	UOA_Wagyu_1
10	116587974	UOA_Wagyu_1
11	114962053	UOA_Wagyu_1
12	111200481	UOA_Wagyu_1
13	91989313	UOA_Wagyu_1
14	90404316	UOA_Wagyu_1
15	92319274	UOA_Wagyu_1
16	97204578	UOA_Wagyu_1
17	87058983	UOA_Wagyu_1
18	74316095	UOA_Wagyu_1
19	68471312	UOA_Wagyu_1
20	72148858	UOA_Wagyu_1
21	87138121	UOA_Wagyu_1
22	73131538	UOA_Wagyu_1
23	68069089	UOA_Wagyu_1
24	72762171	UOA_Wagyu_1
25	52210271	UOA_Wagyu_1
26	59327496	UOA_Wagyu_1
27	63262836	UOA_Wagyu_1
28	58389667	UOA_Wagyu_1
29	59421414	UOA_Wagyu_1
X	173609794	UOA_Wagyu_1
Y	59476289	UOA_Wagyu_1

## Sheet: Figure1b_karyotype
Chr	Start	End
1	0	178934809
2	0	145309378
3	0	140735462
4	0	136483041
5	0	131231473
6	0	134310520
7	0	126431877
8	0	126230384
9	0	127824907
10	0	116587619
11	0	114961712
12	0	111200211
13	0	91989327
14	0	90404212
15	0	92318909
16	0	97203696
17	0	87058178
18	0	74316014
19	0	68471282
20	0	72148635
21	0	87138020
22	0	73130920
23	0	68068986
24	0	72761981
25	0	52210224
26	0	59327339
27	0	63262363
28	0	58389846
29	0	59422688
X	0	173607011

## Sheet: Figure1b_genemarker
Type	Shape	Chr	Start	End	color
centromere	box	1	1	22085767	f7b416
centromere	box	2	1	9717094	f7b416
centromere	box	3	1	19398602	f7b416
centromere	box	4	9406	16562382	f7b416
centromere	box	5	1	11639909	f7b416
centromere	box	6	1	16513417	f7b416
centromere	box	7	1	15261645	f7b416
centromere	box	8	1	13917350	f7b416
centromere	box	9	16456	24228271	f7b416
centromere	box	10	11415	14562606	f7b416
centromere	box	11	1	8167731	f7b416
centromere	box	12	1	20377208	f7b416
centromere	box	13	21	8126306	f7b416
centromere	box	14	1	4240293	f7b416
centromere	box	15	1	8612204	f7b416
centromere	box	16	1	15466449	f7b416
centromere	box	17	910	14366716	f7b416
centromere	box	18	2	8001209	f7b416
centromere	box	19	1	5773803	f7b416
centromere	box	21	24089	16961745	f7b416
centromere	box	22	6	11749366	f7b416
centromere	box	23	16989	14245803	f7b416
centromere	box	24	1	10483946	f7b416
centromere	box	25	1	9665183	f7b416
centromere	box	26	8387	8345761	f7b416
centromere	box	27	1	17704293	f7b416
centromere	box	28	1	13288572	f7b416
centromere	box	29	1	8557949	f7b416
centromere	box	X	38000000	50000000	f7b416
gap	box	3	79952094	79956692	bdb9af
gap	box	6	21705076	21710076	bdb9af
gap	box	6	134208905	134209905	bdb9af
gap	box	7	8632800	9014020	bdb9af
gap	box	7	15335125	15340125	bdb9af
gap	box	11	114500241	114811423	bdb9af
gap	box	14	59326	60326	bdb9af
gap	box	19	62072341	62087583	bdb9af
gap	box	22	11842535	11847535	bdb9af
gap	box	24	72499324	72649377	bdb9af
gap	box	26	3597607	3602607	bdb9af
gap	box	28	15241675	15246675	bdb9af
telomere	box	4	0	8800	eb4034
telomere	box	9	0	8600	eb4034
telomere	box	10	0	10800	eb4034
telomere	box	21	0	10600	eb4034
telomere	box	23	0	16400	eb4034
telomere	box	26	0	7800	eb4034
telomere	box	X	0	13800	eb4034
telomere	box	1	178915800	178934800	eb4034
telomere	box	5	131213400	131231400	eb4034
telomere	box	7	126410600	126431800	eb4034
telomere	box	8	126216800	126230400	eb4034
telomere	box	9	127807400	127824800	eb4034
telomere	box	10	116567400	116587600	eb4034
telomere	box	12	111186800	111200200	eb4034
telomere	box	13	91971800	91989200	eb4034
telomere	box	14	90389400	90404200	eb4034
telomere	box	15	92299400	92318800	eb4034
telomere	box	16	97198000	97203600	eb4034
telomere	box	17	87049200	87058200	eb4034
telomere	box	18	74297000	74316000	eb4034
telomere	box	19	68461000	68471200	eb4034
telomere	box	20	72135000	72148600	eb4034
telomere	box	21	87127000	87138000	eb4034
telomere	box	22	73122800	73130800	eb4034
telomere	box	23	68058800	68068800	eb4034
telomere	box	24	72755600	72761800	eb4034
telomere	box	26	59306800	59327200	eb4034
telomere	box	27	63253000	63262400	eb4034
telomere	box	28	58375400	58389800	eb4034
telomere	box	29	59413400	59422600	eb4034
telomere	box	X	173595200	173607000	eb4034
rDNA	box	2	145282057	145289742	39FF14
rDNA	box	4	136452504	136460213	39FF14
rDNA	box	11	114449418	114457116	39FF14
rDNA	box	11	114489246	114496949	39FF14
rDNA	box	11	114815336	114823039	39FF14
rDNA	box	11	114852359	114860061	39FF14
rDNA	box	11	114889393	114897095	39FF14
rDNA	box	11	114926943	114934648	39FF14
rDNA	box	25	52183578	52191282	39FF14

## Sheet: Figure1c
Unplaced	Mb
Satellite/centromeric	76.6938
rDNA contigs	7.64845
Telomeres	0.332439
Others	0.170064
Non-repetitive	15.1552
Source data is available in https://doi.org/10.5281/zenodo.17201175 in version 1.

## Sheet: Figure1d
Source data is available in https://doi.org/10.5281/zenodo.17201175 in version 2.

## Sheet: Figure2
Source data is available in https://doi.org/10.5281/zenodo.17201175 in version 1.

## Sheet: Figure3
Source data is available in https://doi.org/10.5281/zenodo.17201175 in version 1.

## Sheet: figure_4a
window_name	median_methylation	region	tech	chromosome
1_1	81.82	centromere	ONT	1
1_10	87.5	centromere	ONT	1
1_100	89.66	centromere	ONT	1
1_1000	91.03	non-centromere	ONT	1
1_1001	90.91	non-centromere	ONT	1
1_1002	91.18	non-centromere	ONT	1
1_1003	92.16	non-centromere	ONT	1
1_1004	92.54	non-centromere	ONT	1
1_1005	91.67	non-centromere	ONT	1
1_1006	91.78	non-centromere	ONT	1
1_1007	91.78	non-centromere	ONT	1
1_1008	90.41	non-centromere	ONT	1
1_1009	89.54	non-centromere	ONT	1
1_101	88.89	centromere	ONT	1
1_1010	90.91	non-centromere	ONT	1
1_1011	92.435	non-centromere	ONT	1
1_1012	92.59	non-centromere	ONT	1
1_1013	91.77	non-centromere	ONT	1
1_1014	91.94	non-centromere	ONT	1
1_1015	92.75	non-centromere	ONT	1
1_1016	94.87	non-centromere	ONT	1
1_1017	96.88	non-centromere	ONT	1
1_1018	97.2	non-centromere	ONT	1
1_1019	96.83	non-centromere	ONT	1
1_102	88.46	centromere	ONT	1
1_1020	96.15	non-centromere	ONT	1
1_1021	96.1	non-centromere	ONT	1
1_1022	94.81	non-centromere	ONT	1
1_1023	93.59	non-centromere	ONT	1
1_1024	94.29	non-centromere	ONT	1
1_1025	93.51	non-centromere	ONT	1
1_1026	92.06	non-centromere	ONT	1
1_1027	92.69	non-centromere	ONT	1
1_1028	94.03	non-centromere	ONT	1
1_1029	93.02	non-centromere	ONT	1
1_103	89.66	centromere	ONT	1
1_1030	92.31	non-centromere	ONT	1
1_1031	92.11	non-centromere	ONT	1
1_1032	90.62	non-centromere	ONT	1
1_1033	90	non-centromere	ONT	1
1_1034	91.78	non-centromere	ONT	1
1_1035	91.78	non-centromere	ONT	1
1_1036	89.58	non-centromere	ONT	1
1_1037	88.32	non-centromere	ONT	1
1_1038	88.76	non-centromere	ONT	1
1_1039	89.195	non-centromere	ONT	1
1_104	91.3	centromere	ONT	1
1_1040	89.9	non-centromere	ONT	1
1_1041	90.41	non-centromere	ONT	1
1_1042	89.74	non-centromere	ONT	1
1_1043	88.46	non-centromere	ONT	1
1_1044	88.82	non-centromere	ONT	1
1_1045	89.685	non-centromere	ONT	1
1_1046	90.91	non-centromere	ONT	1
1_1047	90.32	non-centromere	ONT	1
1_1048	90	non-centromere	ONT	1
1_1049	90.14	non-centromere	ONT	1
1_105	91.67	centromere	ONT	1
1_1050	88.89	non-centromere	ONT	1
1_1051	87.69	non-centromere	ONT	1
1_1052	89.16	non-centromere	ONT	1
1_1053	89.44	non-centromere	ONT	1
1_1054	88.89	non-centromere	ONT	1
1_1055	87.5	non-centromere	ONT	1
1_1056	88.24	non-centromere	ONT	1
1_1057	88.52	non-centromere	ONT	1
1_1058	87.88	non-centromere	ONT	1
1_1059	88.89	non-centromere	ONT	1
1_106	91.67	centromere	ONT	1
1_1060	88.71	non-centromere	ONT	1
1_1061	88.24	non-centromere	ONT	1
1_1062	88.89	non-centromere	ONT	1
1_1063	89.19	non-centromere	ONT	1
1_1064	89.71	non-centromere	ONT	1
1_1065	91.36	non-centromere	ONT	1
1_1066	92.42	non-centromere	ONT	1
1_1067	90	non-centromere	ONT	1
1_1068	87.14	non-centromere	ONT	1
1_1069	88.16	non-centromere	ONT	1
1_107	90.91	centromere	ONT	1
1_1070	87.76	non-centromere	ONT	1
1_1071	88	non-centromere	ONT	1
1_1072	87.1	non-centromere	ONT	1
1_1073	86.36	non-centromere	ONT	1
1_1074	85.52	non-centromere	ONT	1
1_1075	85.385	non-centromere	ONT	1
1_1076	86.36	non-centromere	ONT	1
1_1077	84.93	non-centromere	ONT	1
1_1078	86.11	non-centromere	ONT	1
1_1079	87.78	non-centromere	ONT	1
1_108	91.3	centromere	ONT	1
1_1080	88.565	non-centromere	ONT	1
1_1081	88.545	non-centromere	ONT	1
1_1082	87.72	non-centromere	ONT	1
1_1083	88.08	non-centromere	ONT	1
1_1084	87.255	non-centromere	ONT	1
1_1085	85.565	non-centromere	ONT	1
1_1086	86.84	non-centromere	ONT	1
1_1087	87.18	non-centromere	ONT	1
1_1088	87.82	non-centromere	ONT	1
1_1089	88.965	non-centromere	ONT	1
1_109	90.48	centromere	ONT	1
1_1090	86.095	non-centromere	ONT	1
1_1091	85.97	non-centromere	ONT	1
1_1092	90.96	non-centromere	ONT	1
1_1093	90.51	non-centromere	ONT	1
1_1094	89.725	non-centromere	ONT	1
1_1095	89.26	non-centromere	ONT	1
1_1096	88.89	non-centromere	ONT	1
1_1097	88.89	non-centromere	ONT	1
1_1098	88.71	non-centromere	ONT	1
1_1099	87.5	non-centromere	ONT	1
1_11	89.66	centromere	ONT	1
1_110	89.47	centromere	ONT	1
1_1100	87.78	non-centromere	ONT	1
1_1101	88.24	non-centromere	ONT	1
1_1102	88.31	non-centromere	ONT	1
1_1103	89.23	non-centromere	ONT	1
1_1104	89.325	non-centromere	ONT	1
1_1105	90	non-centromere	ONT	1
1_1106	89.55	non-centromere	ONT	1
1_1107	89.18	non-centromere	ONT	1
1_1108	89.16	non-centromere	ONT	1
1_1109	90.12	non-centromere	ONT	1
1_111	90	centromere	ONT	1
1_1110	89.725	non-centromere	ONT	1
1_1111	88.89	non-centromere	ONT	1
1_1112	88.435	non-centromere	ONT	1
1_1113	88	non-centromere	ONT	1
1_1114	88.39	non-centromere	ONT	1
1_1115	88.37	non-centromere	ONT	1
1_1116	87.8	non-centromere	ONT	1
1_1117	87.93	non-centromere	ONT	1
1_1118	89.095	non-centromere	ONT	1
1_1119	89.145	non-centromere	ONT	1
1_112	90.91	centromere	ONT	1
1_1120	88.64	non-centromere	ONT	1
1_1121	88.685	non-centromere	ONT	1
1_1122	88.37	non-centromere	ONT	1
1_1123	87.69	non-centromere	ONT	1
1_1124	88.52	non-centromere	ONT	1
1_1125	89.66	non-centromere	ONT	1
1_1126	88.41	non-centromere	ONT	1
1_1127	88.31	non-centromere	ONT	1
1_1128	89.725	non-centromere	ONT	1
1_1129	89.04	non-centromere	ONT	1
1_113	91.3	centromere	ONT	1
1_1130	89.66	non-centromere	ONT	1
1_1131	90.16	non-centromere	ONT	1
1_1132	89.71	non-centromere	ONT	1
1_1133	89.86	non-centromere	ONT	1
1_1134	90.32	non-centromere	ONT	1
1_1135	89.725	non-centromere	ONT	1
1_1136	88.24	non-centromere	ONT	1
1_1137	88.745	non-centromere	ONT	1
1_1138	90.54	non-centromere	ONT	1
1_1139	90.16	non-centromere	ONT	1
1_114	90.48	centromere	ONT	1
1_1140	91.67	non-centromere	ONT	1
1_1141	92.86	non-centromere	ONT	1
1_1142	94.075	non-centromere	ONT	1
1_1143	94.785	non-centromere	ONT	1
1_1144	93.75	non-centromere	ONT	1
1_1145	93.83	non-centromere	ONT	1
1_1146	93.24	non-centromere	ONT	1
1_1147	92.565	non-centromere	ONT	1
1_1148	92.31	non-centromere	ONT	1
1_1149	91.3	non-centromere	ONT	1
1_115	90.32	centromere	ONT	1
1_1150	92.68	non-centromere	ONT	1
1_1151	92.845	non-centromere	ONT	1
1_1152	93.24	non-centromere	ONT	1
1_1153	95.16	non-centromere	ONT	1
1_1154	95.52	non-centromere	ONT	1
1_1155	93.85	non-centromere	ONT	1
1_1156	94.41	non-centromere	ONT	1
1_1157	95.59	non-centromere	ONT	1
1_1158	93.71	non-centromere	ONT	1
1_1159	92.21	non-centromere	ONT	1
1_116	90.48	centromere	ONT	1
1_1160	91.36	non-centromere	ONT	1
1_1161	91.18	non-centromere	ONT	1
1_1162	90.38	non-centromere	ONT	1
1_1163	89.33	non-centromere	ONT	1
1_1164	89.61	non-centromere	ONT	1
1_1165	88.89	non-centromere	ONT	1
1_1166	88.46	non-centromere	ONT	1
1_1167	88.73	non-centromere	ONT	1
1_1168	88.37	non-centromere	ONT	1
1_1169	89.47	non-centromere	ONT	1
1_117	90.48	centromere	ONT	1
1_1170	89.47	non-centromere	ONT	1
1_1171	88.03	non-centromere	ONT	1
1_1172	88.37	non-centromere	ONT	1
1_1173	89.36	non-centromere	ONT	1
1_1174	88.72	non-centromere	ONT	1
1_1175	89.33	non-centromere	ONT	1
1_1176	87.975	non-centromere	ONT	1
1_1177	86.67	non-centromere	ONT	1
1_1178	89.25	non-centromere	ONT	1
1_1179	89.02	non-centromere	ONT	1
1_118	90.91	centromere	ONT	1
1_1180	88	non-centromere	ONT	1
1_1181	87.18	non-centromere	ONT	1
1_1182	87.77	non-centromere	ONT	1
1_1183	87.365	non-centromere	ONT	1
1_1184	86.21	non-centromere	ONT	1
1_1185	86.96	non-centromere	ONT	1
1_1186	88.24	non-centromere	ONT	1
1_1187	88.73	non-centromere	ONT	1
1_1188	88	non-centromere	ONT	1
1_1189	86.49	non-centromere	ONT	1
1_119	90.91	centromere	ONT	1
1_1190	85.27	non-centromere	ONT	1
1_1191	87.27	non-centromere	ONT	1
1_1192	87.905	non-centromere	ONT	1
1_1193	87.84	non-centromere	ONT	1
1_1194	88.24	non-centromere	ONT	1
1_1195	89.33	non-centromere	ONT	1
1_1196	90.57	non-centromere	ONT	1
1_1197	91.3	non-centromere	ONT	1
1_1198	91.51	non-centromere	ONT	1
1_1199	92	non-centromere	ONT	1
1_12	89.47	centromere	ONT	1
1_120	90.48	centromere	ONT	1
1_1200	94.23	non-centromere	ONT	1
1_1201	94.85	non-centromere	ONT	1
1_1202	93.88	non-centromere	ONT	1
1_1203	92.96	non-centromere	ONT	1
1_1204	92.16	non-centromere	ONT	1
1_1205	90.38	non-centromere	ONT	1
1_1206	88.89	non-centromere	ONT	1
1_1207	89.09	non-centromere	ONT	1
1_1208	88.1	non-centromere	ONT	1
1_1209	88.16	non-centromere	ONT	1
1_121	90	centromere	ONT	1
1_1210	88.57	non-centromere	ONT	1
1_1211	87.93	non-centromere	ONT	1
1_1212	86.11	non-centromere	ONT	1
1_1213	86.76	non-centromere	ONT	1
1_1214	88.06	non-centromere	ONT	1
1_1215	87.915	non-centromere	ONT	1
1_1216	86.505	non-centromere	ONT	1
1_1217	85.91	non-centromere	ONT	1
1_1218	87.3	non-centromere	ONT	1
1_1219	86.67	non-centromere	ONT	1
1_122	90	centromere	ONT	1
1_1220	87.1	non-centromere	ONT	1
1_1221	86.57	non-centromere	ONT	1
1_1222	86.57	non-centromere	ONT	1
1_1223	88.285	non-centromere	ONT	1
1_1224	86.67	non-centromere	ONT	1
1_1225	87.36	non-centromere	ONT	1
1_1226	88.625	non-centromere	ONT	1
1_1227	88.08	non-centromere	ONT	1
1_1228	87.86	non-centromere	ONT	1
1_1229	87.84	non-centromere	ONT	1
1_123	90.48	centromere	ONT	1
1_1230	88.2	non-centromere	ONT	1
1_1231	87.1	non-centromere	ONT	1
1_1232	87.1	non-centromere	ONT	1
1_1233	87.82	non-centromere	ONT	1
1_1234	88.24	non-centromere	ONT	1
1_1235	88.71	non-centromere	ONT	1
1_1236	87.5	non-centromere	ONT	1
1_1237	86.96	non-centromere	ONT	1
1_1238	86.36	non-centromere	ONT	1
1_1239	85.54	non-centromere	ONT	1
1_124	90	centromere	ONT	1
1_1240	86.13	non-centromere	ONT	1
1_1241	87.93	non-centromere	ONT	1
1_1242	88.89	non-centromere	ONT	1
1_1243	88.71	non-centromere	ONT	1
1_1244	89.04	non-centromere	ONT	1
1_1245	89.21	non-centromere	ONT	1
1_1246	88.46	non-centromere	ONT	1
1_1247	88.14	non-centromere	ONT	1
1_1248	87.225	non-centromere	ONT	1
1_1249	87.5	non-centromere	ONT	1
1_125	90.91	centromere	ONT	1
1_1250	88.31	non-centromere	ONT	1
1_1251	89.06	non-centromere	ONT	1
1_1252	89.55	non-centromere	ONT	1
1_1253	83.93	non-centromere	ONT	1
1_1254	83.64	non-centromere	ONT	1
1_1255	90	non-centromere	ONT	1
1_1256	91.04	non-centromere	ONT	1
1_1257	90.77	non-centromere	ONT	1
1_1258	90.48	non-centromere	ONT	1
1_1259	90.41	non-centromere	ONT	1
1_126	90.91	centromere	ONT	1
1_1260	90.35	non-centromere	ONT	1
1_1261	89.71	non-centromere	ONT	1
1_1262	91.49	non-centromere	ONT	1
1_1263	92.26	non-centromere	ONT	1
1_1264	91.18	non-centromere	ONT	1
1_1265	91.03	non-centromere	ONT	1
1_1266	91.38	non-centromere	ONT	1
1_1267	91.67	non-centromere	ONT	1
1_1268	91.67	non-centromere	ONT	1
1_1269	91.43	non-centromere	ONT	1
1_127	89.47	centromere	ONT	1
1_1270	90.735	non-centromere	ONT	1
1_1271	90.41	non-centromere	ONT	1
1_1272	91.3	non-centromere	ONT	1
1_1273	91.86	non-centromere	ONT	1
1_1274	92.94	non-centromere	ONT	1
1_1275	92.75	non-centromere	ONT	1
1_1276	92.62	non-centromere	ONT	1
1_1277	94.19	non-centromere	ONT	1
1_1278	95.08	non-centromere	ONT	1
1_1279	94.44	non-centromere	ONT	1
1_128	88.89	centromere	ONT	1
1_1280	91.67	non-centromere	ONT	1
1_1281	90.38	non-centromere	ONT	1
1_1282	91.55	non-centromere	ONT	1
1_1283	91.67	non-centromere	ONT	1
1_1284	91.55	non-centromere	ONT	1
1_1285	92.06	non-centromere	ONT	1
1_1286	92.75	non-centromere	ONT	1
1_1287	92.69	non-centromere	ONT	1
1_1288	93.23	non-centromere	ONT	1
1_1289	93.22	non-centromere	ONT	1
1_129	88.89	centromere	ONT	1
1_1290	93.125	non-centromere	ONT	1
1_1291	94.895	non-centromere	ONT	1
1_1292	94.03	non-centromere	ONT	1
1_1293	94.2	non-centromere	ONT	1
1_1294	95.83	non-centromere	ONT	1
1_1295	96.3	non-centromere	ONT	1
1_1296	94.655	non-centromere	ONT	1
1_1297	94.05	non-centromere	ONT	1
1_1298	94.34	non-centromere	ONT	1
1_1299	93.84	non-centromere	ONT	1
1_13	91.67	centromere	ONT	1
1_130	88.89	centromere	ONT	1
1_1300	93.85	non-centromere	ONT	1
1_1301	93.44	non-centromere	ONT	1
1_1302	93.51	non-centromere	ONT	1
1_1303	92.65	non-centromere	ONT	1
1_1304	92.11	non-centromere	ONT	1
1_1305	92.42	non-centromere	ONT	1
1_1306	92.11	non-centromere	ONT	1
1_1307	91.55	non-centromere	ONT	1
1_1308	91.38	non-centromere	ONT	1
1_1309	91.67	non-centromere	ONT	1
1_131	88.89	centromere	ONT	1
1_1310	91.07	non-centromere	ONT	1
1_1311	91.95	non-centromere	ONT	1
1_1312	94.21	non-centromere	ONT	1
1_1313	93.06	non-centromere	ONT	1
1_1314	92.86	non-centromere	ONT	1
1_1315	95.31	non-centromere	ONT	1
1_1316	95.8	non-centromere	ONT	1
1_1317	95.59	non-centromere	ONT	1
1_1318	95	non-centromere	ONT	1
1_1319	95.24	non-centromere	ONT	1
1_132	88.89	centromere	ONT	1
1_1320	95.92	non-centromere	ONT	1
1_1321	95.59	non-centromere	ONT	1
1_1322	94.87	non-centromere	ONT	1
1_1323	94.44	non-centromere	ONT	1
1_1324	94.97	non-centromere	ONT	1
1_1325	95.68	non-centromere	ONT	1
1_1326	95.95	non-centromere	ONT	1
1_1327	95.38	non-centromere	ONT	1
1_1328	94.64	non-centromere	ONT	1
1_1329	94.29	non-centromere	ONT	1
1_133	90	centromere	ONT	1
1_1330	93.55	non-centromere	ONT	1
1_1331	92.74	non-centromere	ONT	1
1_1332	92.815	non-centromere	ONT	1
1_1333	94.12	non-centromere	ONT	1
1_1334	94.2	non-centromere	ONT	1
1_1335	94.765	non-centromere	ONT	1
1_1336	94.52	non-centromere	ONT	1
1_1337	93.59	non-centromere	ONT	1
1_1338	93.14	non-centromere	ONT	1
1_1339	92.54	non-centromere	ONT	1
1_134	90.62	centromere	ONT	1
1_1340	92.31	non-centromere	ONT	1
1_1341	92.86	non-centromere	ONT	1
1_1342	92.52	non-centromere	ONT	1
1_1343	92.175	non-centromere	ONT	1
1_1344	92.65	non-centromere	ONT	1
1_1345	92.31	non-centromere	ONT	1
1_1346	93.44	non-centromere	ONT	1
1_1347	95.51	non-centromere	ONT	1
1_1348	96.74	non-centromere	ONT	1
1_1349	97.18	non-centromere	ONT	1
1_135	90	centromere	ONT	1
1_1350	97.18	non-centromere	ONT	1
1_1351	96.77	non-centromere	ONT	1
1_1352	95.59	non-centromere	ONT	1
1_1353	86.515	non-centromere	ONT	1
1_1354	88.73	non-centromere	ONT	1
1_1355	94.81	non-centromere	ONT	1
1_1356	94.335	non-centromere	ONT	1
1_1357	92.86	non-centromere	ONT	1
1_1358	93.62	non-centromere	ONT	1
1_1359	92.59	non-centromere	ONT	1
1_136	89.47	centromere	ONT	1
1_1360	91.67	non-centromere	ONT	1
1_1361	92.31	non-centromere	ONT	1
1_1362	93.06	non-centromere	ONT	1
1_1363	93.1	non-centromere	ONT	1
1_1364	93.1	non-centromere	ONT	1
1_1365	92.98	non-centromere	ONT	1
1_1366	92.42	non-centromere	ONT	1
1_1367	92.21	non-centromere	ONT	1
1_1368	91.04	non-centromere	ONT	1
1_1369	89.685	non-centromere	ONT	1
1_137	89.47	centromere	ONT	1
1_1370	89.86	non-centromere	ONT	1
1_1371	90.15	non-centromere	ONT	1
1_1372	90.32	non-centromere	ONT	1
1_1373	90.62	non-centromere	ONT	1
1_1374	90.13	non-centromere	ONT	1
1_1375	89.47	non-centromere	ONT	1
1_1376	89.33	non-centromere	ONT	1
1_1377	88.68	non-centromere	ONT	1
1_1378	87.69	non-centromere	ONT	1
1_1379	86.36	non-centromere	ONT	1
1_138	90	centromere	ONT	1
1_1380	87.735	non-centromere	ONT	1
1_1381	88.515	non-centromere	ONT	1
1_1382	88.37	non-centromere	ONT	1
1_1383	88	non-centromere	ONT	1
1_1384	86.05	non-centromere	ONT	1
1_1385	85.71	non-centromere	ONT	1
1_1386	88.46	non-centromere	ONT	1
1_1387	88.12	non-centromere	ONT	1
1_1388	87.88	non-centromere	ONT	1
1_1389	89.36	non-centromere	ONT	1
1_139	90	centromere	ONT	1
1_1390	88.275	non-centromere	ONT	1
1_1391	88.31	non-centromere	ONT	1
1_1392	88.06	non-centromere	ONT	1
1_1393	88.14	non-centromere	ONT	1
1_1394	88.275	non-centromere	ONT	1
1_1395	87.67	non-centromere	ONT	1
1_1396	87.76	non-centromere	ONT	1
1_1397	88.64	non-centromere	ONT	1
1_1398	88.71	non-centromere	ONT	1
1_1399	88.42	non-centromere	ONT	1
1_14	90.91	centromere	ONT	1
1_140	90	centromere	ONT	1
1_1400	89.1	non-centromere	ONT	1
1_1401	89.19	non-centromere	ONT	1
1_1402	88.89	non-centromere	ONT	1
1_1403	89.01	non-centromere	ONT	1
1_1404	89.47	non-centromere	ONT	1
1_1405	89.375	non-centromere	ONT	1
1_1406	88.89	non-centromere	ONT	1
1_1407	88.89	non-centromere	ONT	1
1_1408	89.55	non-centromere	ONT	1
1_1409	90	non-centromere	ONT	1
1_141	90.91	centromere	ONT	1
1_1410	90.62	non-centromere	ONT	1
1_1411	90.535	non-centromere	ONT	1
1_1412	88.41	non-centromere	ONT	1
1_1413	87.735	non-centromere	ONT	1
1_1414	89.19	non-centromere	ONT	1
1_1415	90.28	non-centromere	ONT	1
1_1416	90.38	non-centromere	ONT	1
1_1417	89.66	non-centromere	ONT	1
1_1418	89.8	non-centromere	ONT	1
1_1419	90.48	non-centromere	ONT	1
1_142	90.48	centromere	ONT	1
1_1420	89.685	non-centromere	ONT	1
1_1421	88.52	non-centromere	ONT	1
1_1422	90.32	non-centromere	ONT	1
1_1423	91.89	non-centromere	ONT	1
1_1424	91.67	non-centromere	ONT	1
1_1425	90.62	non-centromere	ONT	1
1_1426	91.3	non-centromere	ONT	1
1_1427	91.78	non-centromere	ONT	1
1_1428	92.21	non-centromere	ONT	1
1_1429	93.55	non-centromere	ONT	1
1_143	89.19	centromere	ONT	1
1_1430	94	non-centromere	ONT	1
1_1431	90.7	non-centromere	ONT	1
1_1432	90.85	non-centromere	ONT	1
1_1433	95.65	non-centromere	ONT	1
1_1434	96.3	non-centromere	ONT	1
1_1435	97.01	non-centromere	ONT	1
1_1436	95.95	non-centromere	ONT	1
1_1437	93.875	non-centromere	ONT	1
1_1438	95.59	non-centromere	ONT	1
1_1439	97.14	non-centromere	ONT	1
1_144	88.89	centromere	ONT	1
1_1440	96.53	non-centromere	ONT	1
1_1441	94.81	non-centromere	ONT	1
1_1442	93.06	non-centromere	ONT	1
1_1443	93.94	non-centromere	ONT	1
1_1444	94.74	non-centromere	ONT	1
1_1445	94.34	non-centromere	ONT	1
1_1446	93.15	non-centromere	ONT	1
1_1447	93.15	non-centromere	ONT	1
1_1448	94.12	non-centromere	ONT	1
1_1449	93.62	non-centromere	ONT	1
1_145	89.66	centromere	ONT	1
1_1450	93.04	non-centromere	ONT	1
1_1451	93.42	non-centromere	ONT	1
1_1452	92.98	non-centromere	ONT	1
1_1453	91.33	non-centromere	ONT	1
1_1454	91.07	non-centromere	ONT	1
1_1455	91.915	non-centromere	ONT	1
1_1456	91.89	non-centromere	ONT	1
1_1457	92.31	non-centromere	ONT	1
1_1458	92.31	non-centromere	ONT	1
1_1459	91.89	non-centromere	ONT	1
1_146	90	centromere	ONT	1
1_1460	91.94	non-centromere	ONT	1
1_1461	91.07	non-centromere	ONT	1
1_1462	90.62	non-centromere	ONT	1
1_1463	91.84	non-centromere	ONT	1
1_1464	92.31	non-centromere	ONT	1
1_1465	91.38	non-centromere	ONT	1
1_1466	90.74	non-centromere	ONT	1
1_1467	90.91	non-centromere	ONT	1
1_1468	92.06	non-centromere	ONT	1
1_1469	93.75	non-centromere	ONT	1
1_147	90.48	centromere	ONT	1
1_1470	93.88	non-centromere	ONT	1
1_1471	93.62	non-centromere	ONT	1
1_1472	94.29	non-centromere	ONT	1
1_1473	93.865	non-centromere	ONT	1
1_1474	93.94	non-centromere	ONT	1
1_1475	92.45	non-centromere	ONT	1
1_1476	92.73	non-centromere	ONT	1
1_1477	95.38	non-centromere	ONT	1
1_1478	96	non-centromere	ONT	1
1_1479	96.215	non-centromere	ONT	1
1_148	90.91	centromere	ONT	1
1_1480	96.1	non-centromere	ONT	1
1_1481	95.89	non-centromere	ONT	1
1_1482	95.45	non-centromere	ONT	1
1_1483	94.94	non-centromere	ONT	1
1_1484	95.45	non-centromere	ONT	1
1_1485	95.52	non-centromere	ONT	1
1_1486	95.2	non-centromere	ONT	1
1_1487	95.89	non-centromere	ONT	1
1_1488	93.6	non-centromere	ONT	1
1_1489	94.34	non-centromere	ONT	1
1_149	90.91	centromere	ONT	1
1_1490	96	non-centromere	ONT	1
1_1491	95.77	non-centromere	ONT	1
1_1492	94.74	non-centromere	ONT	1
1_1493	93.9	non-centromere	ONT	1
1_1494	93.55	non-centromere	ONT	1
1_1495	94.03	non-centromere	ONT	1
1_1496	94.615	non-centromere	ONT	1
1_1497	93.94	non-centromere	ONT	1
1_1498	94.64	non-centromere	ONT	1
1_1499	95.59	non-centromere	ONT	1
1_15	89.09	centromere	ONT	1
1_150	90	centromere	ONT	1
1_1500	96.15	non-centromere	ONT	1
1_1501	95.59	non-centromere	ONT	1
1_1502	95	non-centromere	ONT	1
1_1503	94.405	non-centromere	ONT	1
1_1504	93.44	non-centromere	ONT	1
1_1505	93.18	non-centromere	ONT	1
1_1506	93.55	non-centromere	ONT	1
1_1507	93.33	non-centromere	ONT	1
1_1508	92.31	non-centromere	ONT	1
1_1509	92.19	non-centromere	ONT	1
1_151	89.83	centromere	ONT	1
1_1510	92.65	non-centromere	ONT	1
1_1511	92.31	non-centromere	ONT	1
1_1512	91.43	non-centromere	ONT	1
1_1513	91.97	non-centromere	ONT	1
1_1514	92.45	non-centromere	ONT	1
1_1515	91.03	non-centromere	ONT	1
1_1516	89.47	non-centromere	ONT	1
1_1517	90.14	non-centromere	ONT	1
1_1518	90.43	non-centromere	ONT	1
1_1519	91.16	non-centromere	ONT	1
1_152	90	centromere	ONT	1
1_1520	91.34	non-centromere	ONT	1
1_1521	91.845	non-centromere	ONT	1
1_1522	91.49	non-centromere	ONT	1
1_1523	89.47	non-centromere	ONT	1
1_1524	89.23	non-centromere	ONT	1
1_1525	89.06	non-centromere	ONT	1
1_1526	88.89	non-centromere	ONT	1
1_1527	88.89	non-centromere	ONT	1
1_1528	88.89	non-centromere	ONT	1
1_1529	88.75	non-centromere	ONT	1
1_153	90	centromere	ONT	1
1_1530	89.935	non-centromere	ONT	1
1_1531	90	non-centromere	ONT	1
1_1532	89.29	non-centromere	ONT	1
1_1533	89.77	non-centromere	ONT	1
1_1534	89.71	non-centromere	ONT	1
1_1535	90	non-centromere	ONT	1
1_1536	90	non-centromere	ONT	1
1_1537	89.23	non-centromere	ONT	1
1_1538	89.19	non-centromere	ONT	1
1_1539	90	non-centromere	ONT	1
1_154	90.91	centromere	ONT	1
1_1540	90.375	non-centromere	ONT	1
1_1541	90.125	non-centromere	ONT	1
1_1542	90	non-centromere	ONT	1
1_1543	89.595	non-centromere	ONT	1
1_1544	88.51	non-centromere	ONT	1
1_1545	88.46	non-centromere	ONT	1
1_1546	88.24	non-centromere	ONT	1
1_1547	89.24	non-centromere	ONT	1
1_1548	90.51	non-centromere	ONT	1
1_1549	90.21	non-centromere	ONT	1
1_155	90	centromere	ONT	1
1_1550	86.15	non-centromere	ONT	1
1_1551	86.57	non-centromere	ONT	1
1_1552	91.845	non-centromere	ONT	1
1_1553	92.31	non-centromere	ONT	1
1_1554	91.915	non-centromere	ONT	1
1_1555	91.53	non-centromere	ONT	1
1_1556	90.91	non-centromere	ONT	1
1_1557	90.91	non-centromere	ONT	1
1_1558	91.67	non-centromere	ONT	1
1_1559	91.53	non-centromere	ONT	1
1_156	89.47	centromere	ONT	1
1_1560	90.91	non-centromere	ONT	1
1_1561	90.62	non-centromere	ONT	1
1_1562	92.03	non-centromere	ONT	1
1_1563	92.98	non-centromere	ONT	1
1_1564	92.86	non-centromere	ONT	1
1_1565	92.41	non-centromere	ONT	1
1_1566	92.42	non-centromere	ONT	1
1_1567	93.02	non-centromere	ONT	1
1_1568	91.725	non-centromere	ONT	1
1_1569	91.67	non-centromere	ONT	1
1_157	90	centromere	ONT	1
1_1570	92.135	non-centromere	ONT	1
1_1571	92.06	non-centromere	ONT	1
1_1572	93.33	non-centromere	ONT	1
1_1573	93.96	non-centromere	ONT	1
1_1574	92.43	non-centromere	ONT	1
1_1575	91.915	non-centromere	ONT	1
1_1576	94.12	non-centromere	ONT	1
1_1577	94.12	non-centromere	ONT	1
1_1578	94.94	non-centromere	ONT	1
1_1579	93.94	non-centromere	ONT	1
1_158	90	centromere	ONT	1
1_1580	94.03	non-centromere	ONT	1
1_1581	95.8	non-centromere	ONT	1
1_1582	95.45	non-centromere	ONT	1
1_1583	95.08	non-centromere	ONT	1
1_1584	94.83	non-centromere	ONT	1
1_1585	96.49	non-centromere	ONT	1
1_1586	95.71	non-centromere	ONT	1
1_1587	93.85	non-centromere	ONT	1
1_1588	94.37	non-centromere	ONT	1
1_1589	94.03	non-centromere	ONT	1
1_159	88.89	centromere	ONT	1
1_1590	93.75	non-centromere	ONT	1
1_1591	92.74	non-centromere	ONT	1
1_1592	93.44	non-centromere	ONT	1
1_1593	94.37	non-centromere	ONT	1
1_1594	94.52	non-centromere	ONT	1
1_1595	94.87	non-centromere	ONT	1
1_1596	93.85	non-centromere	ONT	1
1_1597	93.44	non-centromere	ONT	1
1_1598	95.08	non-centromere	ONT	1
1_1599	96.59	non-centromere	ONT	1
1_16	88.89	centromere	ONT	1
1_160	88.89	centromere	ONT	1
1_1600	96.25	non-centromere	ONT	1
1_1601	94.355	non-centromere	ONT	1
1_1602	95.24	non-centromere	ONT	1
1_1603	95.52	non-centromere	ONT	1
1_1604	94.74	non-centromere	ONT	1
1_1605	95.275	non-centromere	ONT	1
1_1606	95.59	non-centromere	ONT	1
1_1607	95.16	non-centromere	ONT	1
1_1608	94.92	non-centromere	ONT	1
1_1609	93.62	non-centromere	ONT	1
1_161	90	centromere	ONT	1
1_1610	92.5	non-centromere	ONT	1
1_1611	93.91	non-centromere	ONT	1
1_1612	95.08	non-centromere	ONT	1
1_1613	95	non-centromere	ONT	1
1_1614	94.12	non-centromere	ONT	1
1_1615	94.74	non-centromere	ONT	1
1_1616	96	non-centromere	ONT	1
1_1617	95.71	non-centromere	ONT	1
1_1618	95.95	non-centromere	ONT	1
1_1619	96.1	non-centromere	ONT	1
1_162	88.89	centromere	ONT	1
1_1620	96.05	non-centromere	ONT	1
1_1621	95.83	non-centromere	ONT	1
1_1622	95.16	non-centromere	ONT	1
1_1623	94.555	non-centromere	ONT	1
1_1624	95.45	non-centromere	ONT	1
1_1625	95.89	non-centromere	ONT	1
1_1626	96.55	non-centromere	ONT	1
1_1627	95.71	non-centromere	ONT	1
1_1628	93.33	non-centromere	ONT	1
1_1629	93.65	non-centromere	ONT	1
1_163	89.66	centromere	ONT	1
1_1630	92.98	non-centromere	ONT	1
1_1631	90.32	non-centromere	ONT	1
1_1632	90.59	non-centromere	ONT	1
1_1633	91.67	non-centromere	ONT	1
1_1634	92.19	non-centromere	ONT	1
1_1635	91.94	non-centromere	ONT	1
1_1636	91.205	non-centromere	ONT	1
1_1637	91.11	non-centromere	ONT	1
1_1638	89.7	non-centromere	ONT	1
1_1639	88.415	non-centromere	ONT	1
1_164	89.74	centromere	ONT	1
1_1640	89.73	non-centromere	ONT	1
1_1641	90.38	non-centromere	ONT	1
1_1642	90	non-centromere	ONT	1
1_1643	90.43	non-centromere	ONT	1
1_1644	90.91	non-centromere	ONT	1
1_1645	90.14	non-centromere	ONT	1
1_1646	89.83	non-centromere	ONT	1
1_1647	89.635	non-centromere	ONT	1
1_1648	89.55	non-centromere	ONT	1
1_1649	90.54	non-centromere	ONT	1
1_165	89.29	centromere	ONT	1
1_1650	89.74	non-centromere	ONT	1
1_1651	88.14	non-centromere	ONT	1
1_1652	87.84	non-centromere	ONT	1
1_1653	88.81	non-centromere	ONT	1
1_1654	88.965	non-centromere	ONT	1
1_1655	87.67	non-centromere	ONT	1
1_1656	86.57	non-centromere	ONT	1
1_1657	87.32	non-centromere	ONT	1
1_1658	87.5	non-centromere	ONT	1
1_1659	87.68	non-centromere	ONT	1
1_166	89.8	centromere	ONT	1
1_1660	88.1	non-centromere	ONT	1
1_1661	88.06	non-centromere	ONT	1
1_1662	88.89	non-centromere	ONT	1
1_1663	89.16	non-centromere	ONT	1
1_1664	88.89	non-centromere	ONT	1
1_1665	88.03	non-centromere	ONT	1
1_1666	87.5	non-centromere	ONT	1
1_1667	88.89	non-centromere	ONT	1
1_1668	90.24	non-centromere	ONT	1
1_1669	89.16	non-centromere	ONT	1
1_167	90	centromere	ONT	1
1_1670	88.16	non-centromere	ONT	1
1_1671	88.75	non-centromere	ONT	1
1_1672	89.54	non-centromere	ONT	1
1_1673	88.73	non-centromere	ONT	1
1_1674	86.865	non-centromere	ONT	1
1_1675	86.76	non-centromere	ONT	1
1_1676	87.68	non-centromere	ONT	1
1_1677	88.41	non-centromere	ONT	1
1_1678	87.65	non-centromere	ONT	1
1_1679	87.3	non-centromere	ONT	1
1_168	90	centromere	ONT	1
1_1680	88.49	non-centromere	ONT	1
1_1681	89.29	non-centromere	ONT	1
1_1682	88.57	non-centromere	ONT	1
1_1683	86.045	non-centromere	ONT	1
1_1684	87.055	non-centromere	ONT	1
1_1685	89.46	non-centromere	ONT	1
1_1686	89.54	non-centromere	ONT	1
1_1687	88.24	non-centromere	ONT	1
1_1688	88.16	non-centromere	ONT	1
1_1689	85.71	non-centromere	ONT	1
1_169	89.8	centromere	ONT	1
1_1690	86	non-centromere	ONT	1
1_1691	87.965	non-centromere	ONT	1
1_1692	88.41	non-centromere	ONT	1
1_1693	88.82	non-centromere	ONT	1
1_1694	88.685	non-centromere	ONT	1
1_1695	88.695	non-centromere	ONT	1
1_1696	89.47	non-centromere	ONT	1
1_1697	89.19	non-centromere	ONT	1
1_1698	89.19	non-centromere	ONT	1
1_1699	90.595	non-centromere	ONT	1
1_17	90	centromere	ONT	1
1_170	90	centromere	ONT	1
1_1700	90.91	non-centromere	ONT	1
1_1701	91.53	non-centromere	ONT	1
1_1702	90.755	non-centromere	ONT	1
1_1703	90	non-centromere	ONT	1
1_1704	90.1	non-centromere	ONT	1
1_1705	89.415	non-centromere	ONT	1
1_1706	91.07	non-centromere	ONT	1
1_1707	92.73	non-centromere	ONT	1
1_1708	92.96	non-centromere	ONT	1
1_1709	92.54	non-centromere	ONT	1
1_171	90	centromere	ONT	1
1_1710	91.53	non-centromere	ONT	1
1_1711	92.19	non-centromere	ONT	1
1_1712	93.8	non-centromere	ONT	1
1_1713	95.24	non-centromere	ONT	1
1_1714	94.83	non-centromere	ONT	1
1_1715	94.52	non-centromere	ONT	1
1_1716	95.575	non-centromere	ONT	1
1_1717	94.83	non-centromere	ONT	1
1_1718	94.74	non-centromere	ONT	1
1_1719	94.03	non-centromere	ONT	1
1_172	89.47	centromere	ONT	1
1_1720	93.44	non-centromere	ONT	1
1_1721	94.015	non-centromere	ONT	1
1_1722	94.55	non-centromere	ONT	1
1_1723	94.81	non-centromere	ONT	1
1_1724	94.05	non-centromere	ONT	1
1_1725	94.74	non-centromere	ONT	1
1_1726	96.55	non-centromere	ONT	1
1_1727	97.62	non-centromere	ONT	1
1_1728	97.26	non-centromere	ONT	1
1_1729	94.55	non-centromere	ONT	1
1_173	88.89	centromere	ONT	1
1_1730	94.52	non-centromere	ONT	1
1_1731	95.65	non-centromere	ONT	1
1_1732	95.12	non-centromere	ONT	1
1_1733	93.89	non-centromere	ONT	1
1_1734	92.76	non-centromere	ONT	1
1_1735	92.94	non-centromere	ONT	1
1_1736	91.89	non-centromere	ONT	1
1_1737	92.54	non-centromere	ONT	1
1_1738	92.86	non-centromere	ONT	1
1_1739	93.33	non-centromere	ONT	1
1_174	89.47	centromere	ONT	1
1_1740	95.65	non-centromere	ONT	1
1_1741	96.39	non-centromere	ONT	1
1_1742	95.83	non-centromere	ONT	1
1_1743	93.85	non-centromere	ONT	1
1_1744	89.83	non-centromere	ONT	1
1_1745	91.33	non-centromere	ONT	1
1_1746	95.08	non-centromere	ONT	1
1_1747	94.51	non-centromere	ONT	1
1_1748	94.74	non-centromere	ONT	1
1_1749	96.175	non-centromere	ONT	1
1_175	90	centromere	ONT	1
1_1750	96.77	non-centromere	ONT	1
1_1751	97.14	non-centromere	ONT	1
1_1752	97.78	non-centromere	ONT	1
1_1753	96.52	non-centromere	ONT	1
1_1754	95.65	non-centromere	ONT	1
1_1755	96.55	non-centromere	ONT	1
1_1756	96.43	non-centromere	ONT	1
1_1757	94.87	non-centromere	ONT	1
1_1758	95.24	non-centromere	ONT	1
1_1759	95.45	non-centromere	ONT	1
1_176	90	centromere	ONT	1
1_1760	95.24	non-centromere	ONT	1
1_1761	95	non-centromere	ONT	1
1_1762	94.74	non-centromere	ONT	1
1_1763	94.12	non-centromere	ONT	1
1_1764	92.86	non-centromere	ONT	1
1_1765	93.44	non-centromere	ONT	1
1_1766	94.06	non-centromere	ONT	1
1_1767	94.615	non-centromere	ONT	1
1_1768	95.45	non-centromere	ONT	1
1_1769	95.46	non-centromere	ONT	1
1_177	89.47	centromere	ONT	1
1_1770	95.68	non-centromere	ONT	1
1_1771	95.65	non-centromere	ONT	1
1_1772	95.08	non-centromere	ONT	1
1_1773	95.725	non-centromere	ONT	1
1_1774	96.83	non-centromere	ONT	1
1_1775	96	non-centromere	ONT	1
1_1776	95.45	non-centromere	ONT	1
1_1777	95.52	non-centromere	ONT	1
1_1778	94	non-centromere	ONT	1
1_1779	93.55	non-centromere	ONT	1
1_178	89.29	centromere	ONT	1
1_1780	92	non-centromere	ONT	1
1_1781	93.06	non-centromere	ONT	1
1_1782	95.52	non-centromere	ONT	1
1_1783	95.65	non-centromere	ONT	1
1_1784	95.16	non-centromere	ONT	1
1_1785	95.83	non-centromere	ONT	1
1_1786	93.02	non-centromere	ONT	1
1_1787	93.22	non-centromere	ONT	1
1_1788	94.44	non-centromere	ONT	1
1_1789	92.06	non-centromere	ONT	1
1_179	90.62	centromere	ONT	1
1_1790	93.48	non-centromere	ONT	1
1_1791	95.56	non-centromere	ONT	1
1_1792	93.515	non-centromere	ONT	1
1_1793	93.85	non-centromere	ONT	1
1_1794	94	non-centromere	ONT	1
1_1795	93.88	non-centromere	ONT	1
1_1796	93.55	non-centromere	ONT	1
1_1797	92.62	non-centromere	ONT	1
1_1798	93.83	non-centromere	ONT	1
1_1799	94.55	non-centromere	ONT	1
1_18	90.32	centromere	ONT	1
1_180	90.32	centromere	ONT	1
1_1800	93.285	non-centromere	ONT	1
1_1801	90.48	non-centromere	ONT	1
1_1802	91.14	non-centromere	ONT	1
1_1803	93.495	non-centromere	ONT	1
1_1804	93.22	non-centromere	ONT	1
1_1805	92.31	non-centromere	ONT	1
1_1806	92.75	non-centromere	ONT	1
1_1807	93.33	non-centromere	ONT	1
1_1808	93.33	non-centromere	ONT	1
1_1809	93.33	non-centromere	ONT	1
1_181	90	centromere	ONT	1
1_1810	93.285	non-centromere	ONT	1
1_1811	93.44	non-centromere	ONT	1
1_1812	91.53	non-centromere	ONT	1
1_1813	92.97	non-centromere	ONT	1
1_1814	94.12	non-centromere	ONT	1
1_1815	94.67	non-centromere	ONT	1
1_1816	94.92	non-centromere	ONT	1
1_1817	93.65	non-centromere	ONT	1
1_1818	91.23	non-centromere	ONT	1
1_1819	91.24	non-centromere	ONT	1
1_182	90.91	centromere	ONT	1
1_1820	94.12	non-centromere	ONT	1
1_1821	94.23	non-centromere	ONT	1
1_1822	92	non-centromere	ONT	1
1_1823	92.19	non-centromere	ONT	1
1_1824	95.16	non-centromere	ONT	1
1_1825	95.68	non-centromere	ONT	1
1_1826	96.49	non-centromere	ONT	1
1_1827	96.67	non-centromere	ONT	1
1_1828	96.77	non-centromere	ONT	1
1_1829	95.65	non-centromere	ONT	1
1_183	90.395	centromere	ONT	1
1_1830	95.59	non-centromere	ONT	1
1_1831	95.59	non-centromere	ONT	1
1_1832	96.1	non-centromere	ONT	1
1_1833	96.25	non-centromere	ONT	1
1_1834	94.62	non-centromere	ONT	1
1_1835	95.77	non-centromere	ONT	1
1_1836	94.94	non-centromere	ONT	1
1_1837	94.74	non-centromere	ONT	1
1_1838	96.67	non-centromere	ONT	1
1_1839	96.43	non-centromere	ONT	1
1_184	90	centromere	ONT	1
1_1840	94.44	non-centromere	ONT	1
1_1841	94.33	non-centromere	ONT	1
1_1842	95	non-centromere	ONT	1
1_1843	94.92	non-centromere	ONT	1
1_1844	95.24	non-centromere	ONT	1
1_1845	94.37	non-centromere	ONT	1
1_1846	94.345	non-centromere	ONT	1
1_1847	96.5	non-centromere	ONT	1
1_1848	94.12	non-centromere	ONT	1
1_1849	94.29	non-centromere	ONT	1
1_185	90.62	centromere	ONT	1
1_1850	95.92	non-centromere	ONT	1
1_1851	96.15	non-centromere	ONT	1
1_1852	96.1	non-centromere	ONT	1
1_1853	95	non-centromere	ONT	1
1_1854	94.44	non-centromere	ONT	1
1_1855	91.89	non-centromere	ONT	1
1_1856	90	non-centromere	ONT	1
1_1857	89.55	non-centromere	ONT	1
1_1858	94.59	non-centromere	ONT	1
1_1859	96.15	non-centromere	ONT	1
1_186	90.91	centromere	ONT	1
1_1860	95.83	non-centromere	ONT	1
1_1861	93.75	non-centromere	ONT	1
1_1862	93.44	non-centromere	ONT	1
1_1863	95.89	non-centromere	ONT	1
1_1864	97.06	non-centromere	ONT	1
1_1865	96.88	non-centromere	ONT	1
1_1866	96.88	non-centromere	ONT	1
1_1867	96.67	non-centromere	ONT	1
1_1868	95.38	non-centromere	ONT	1
1_1869	93.97	non-centromere	ONT	1
1_187	90	centromere	ONT	1
1_1870	93.33	non-centromere	ONT	1
1_1871	93.33	non-centromere	ONT	1
1_1872	93.75	non-centromere	ONT	1
1_1873	94.06	non-centromere	ONT	1
1_1874	94.44	non-centromere	ONT	1
1_1875	93.22	non-centromere	ONT	1
1_1876	94.37	non-centromere	ONT	1
1_1877	95.86	non-centromere	ONT	1
1_1878	97.06	non-centromere	ONT	1
1_1879	95.89	non-centromere	ONT	1
1_188	89.47	centromere	ONT	1
1_1880	94.55	non-centromere	ONT	1
1_1881	95.45	non-centromere	ONT	1
1_1882	95.45	non-centromere	ONT	1
1_1883	95.31	non-centromere	ONT	1
1_1884	94.44	non-centromere	ONT	1
1_1885	94.59	non-centromere	ONT	1
1_1886	94.55	non-centromere	ONT	1
1_1887	94.26	non-centromere	ONT	1
1_1888	94.12	non-centromere	ONT	1
1_1889	92.59	non-centromere	ONT	1
1_189	90	centromere	ONT	1
1_1890	91.54	non-centromere	ONT	1
1_1891	93.125	non-centromere	ONT	1
1_1892	94.44	non-centromere	ONT	1
1_1893	93.24	non-centromere	ONT	1
1_1894	94.74	non-centromere	ONT	1
1_1895	94.12	non-centromere	ONT	1
1_1896	92.31	non-centromere	ONT	1
1_1897	94	non-centromere	ONT	1
1_1898	93.48	non-centromere	ONT	1
1_1899	86.49	non-centromere	ONT	1
1_19	90	centromere	ONT	1
1_190	89.47	centromere	ONT	1
1_1900	85	non-centromere	ONT	1
1_1901	91.94	non-centromere	ONT	1
1_1902	92.96	non-centromere	ONT	1
1_1903	92.98	non-centromere	ONT	1
1_1904	93.42	non-centromere	ONT	1
1_1905	92.86	non-centromere	ONT	1
1_1906	92.06	non-centromere	ONT	1
1_1907	93.44	non-centromere	ONT	1
1_1908	95.24	non-centromere	ONT	1
1_1909	95.59	non-centromere	ONT	1
1_191	88.64	centromere	ONT	1
1_1910	94.34	non-centromere	ONT	1
1_1911	94.44	non-centromere	ONT	1
1_1912	94.16	non-centromere	ONT	1
1_1913	93.22	non-centromere	ONT	1
1_1914	92.65	non-centromere	ONT	1
1_1915	92.91	non-centromere	ONT	1
1_1916	92.19	non-centromere	ONT	1
1_1917	90.18	non-centromere	ONT	1
1_1918	90.62	non-centromere	ONT	1
1_1919	91.3	non-centromere	ONT	1
1_192	88.89	centromere	ONT	1
1_1920	92.16	non-centromere	ONT	1
1_1921	92.73	non-centromere	ONT	1
1_1922	91.67	non-centromere	ONT	1
1_1923	93.1	non-centromere	ONT	1
1_1924	94.705	non-centromere	ONT	1
1_1925	94.03	non-centromere	ONT	1
1_1926	92.59	non-centromere	ONT	1
1_1927	91.23	non-centromere	ONT	1
1_1928	91.94	non-centromere	ONT	1
1_1929	91.67	non-centromere	ONT	1
1_193	90	centromere	ONT	1
1_1930	89.06	non-centromere	ONT	1
1_1931	90.14	non-centromere	ONT	1
1_1932	88.33	non-centromere	ONT	1
1_1933	87.18	non-centromere	ONT	1
1_1934	90.79	non-centromere	ONT	1
1_1935	91.67	non-centromere	ONT	1
1_1936	93.22	non-centromere	ONT	1
1_1937	93.79	non-centromere	ONT	1
1_1938	93.42	non-centromere	ONT	1
1_1939	92.11	non-centromere	ONT	1
1_194	90	centromere	ONT	1
1_1940	90.54	non-centromere	ONT	1
1_1941	90.79	non-centromere	ONT	1
1_1942	90.36	non-centromere	ONT	1
1_1943	89.47	non-centromere	ONT	1
1_1944	90.51	non-centromere	ONT	1
1_1945	90.785	non-centromere	ONT	1
1_1946	91.78	non-centromere	ONT	1
1_1947	91.67	non-centromere	ONT	1
1_1948	90.7	non-centromere	ONT	1
1_1949	90.32	non-centromere	ONT	1
1_195	89.47	centromere	ONT	1
1_1950	91.035	non-centromere	ONT	1
1_1951	92.98	non-centromere	ONT	1
1_1952	92.415	non-centromere	ONT	1
1_1953	92.42	non-centromere	ONT	1
1_1954	94.23	non-centromere	ONT	1
1_1955	93.62	non-centromere	ONT	1
1_1956	93.22	non-centromere	ONT	1
1_1957	92.54	non-centromere	ONT	1
1_1958	92.54	non-centromere	ONT	1
1_1959	91.43	non-centromere	ONT	1
1_196	88.89	centromere	ONT	1
1_1960	90	non-centromere	ONT	1
1_1961	91.715	non-centromere	ONT	1
1_1962	93.15	non-centromere	ONT	1
1_1963	93.79	non-centromere	ONT	1
1_1964	94.655	non-centromere	ONT	1
1_1965	95.56	non-centromere	ONT	1
1_1966	95.39	non-centromere	ONT	1
1_1967	94.34	non-centromere	ONT	1
1_1968	93.33	non-centromere	ONT	1
1_1969	93.62	non-centromere	ONT	1
1_197	88.24	centromere	ONT	1
1_1970	92.86	non-centromere	ONT	1
1_1971	91.3	non-centromere	ONT	1
1_1972	90.41	non-centromere	ONT	1
1_1973	90.605	non-centromere	ONT	1
1_1974	91.84	non-centromere	ONT	1
1_1975	89.71	non-centromere	ONT	1
1_1976	87.74	non-centromere	ONT	1
1_1977	91.205	non-centromere	ONT	1
1_1978	92.31	non-centromere	ONT	1
1_1979	92.31	non-centromere	ONT	1
1_198	88.89	centromere	ONT	1
1_1980	92	non-centromere	ONT	1
1_1981	91.67	non-centromere	ONT	1
1_1982	92	non-centromere	ONT	1
1_1983	91.67	non-centromere	ONT	1
1_1984	91.18	non-centromere	ONT	1
1_1985	92.19	non-centromere	ONT	1
1_1986	92.31	non-centromere	ONT	1
1_1987	92.06	non-centromere	ONT	1
1_1988	91.94	non-centromere	ONT	1
1_1989	92.31	non-centromere	ONT	1
1_199	89.345	centromere	ONT	1
1_1990	92.86	non-centromere	ONT	1
1_1991	92.475	non-centromere	ONT	1
1_1992	92.75	non-centromere	ONT	1
1_1993	93.33	non-centromere	ONT	1
1_1994	92.45	non-centromere	ONT	1
1_1995	93.33	non-centromere	ONT	1
1_1996	93.66	non-centromere	ONT	1
1_1997	93.55	non-centromere	ONT	1
1_1998	94	non-centromere	ONT	1
1_1999	93.88	non-centromere	ONT	1
1_2	82.61	centromere	ONT	1
1_20	90.765	centromere	ONT	1
1_200	90	centromere	ONT	1
1_2000	95.12	non-centromere	ONT	1
1_2001	96.25	non-centromere	ONT	1
1_2002	96.23	non-centromere	ONT	1
1_2003	96.065	non-centromere	ONT	1
1_2004	95.89	non-centromere	ONT	1
1_2005	95.59	non-centromere	ONT	1
1_2006	95.31	non-centromere	ONT	1
1_2007	95.89	non-centromere	ONT	1
1_2008	96.43	non-centromere	ONT	1
1_2009	96.67	non-centromere	ONT	1
1_201	90	centromere	ONT	1
1_2010	96.8	non-centromere	ONT	1
1_2011	96.43	non-centromere	ONT	1
1_2012	96.83	non-centromere	ONT	1
1_2013	96.49	non-centromere	ONT	1
1_2014	95.83	non-centromere	ONT	1
1_2015	94.92	non-centromere	ONT	1
1_2016	95	non-centromere	ONT	1
1_2017	95.83	non-centromere	ONT	1
1_2018	95.24	non-centromere	ONT	1
1_2019	93.645	non-centromere	ONT	1
1_202	90.32	centromere	ONT	1
1_2020	92.96	non-centromere	ONT	1
1_2021	94.55	non-centromere	ONT	1
1_2022	95.68	non-centromere	ONT	1
1_2023	89.05	non-centromere	ONT	1
1_2024	90	non-centromere	ONT	1
1_2025	93.385	non-centromere	ONT	1
1_2026	92.31	non-centromere	ONT	1
1_2027	93.06	non-centromere	ONT	1
1_2028	93.585	non-centromere	ONT	1
1_2029	94.05	non-centromere	ONT	1
1_203	90.91	centromere	ONT	1
1_2030	94.38	non-centromere	ONT	1
1_2031	93.67	non-centromere	ONT	1
1_2032	93.75	non-centromere	ONT	1
1_2033	93.75	non-centromere	ONT	1
1_2034	94.12	non-centromere	ONT	1
1_2035	95.65	non-centromere	ONT	1
1_2036	95.38	non-centromere	ONT	1
1_2037	95	non-centromere	ONT	1
1_2038	93.495	non-centromere	ONT	1
1_2039	94.92	non-centromere	ONT	1
1_204	90.91	centromere	ONT	1
1_2040	94.44	non-centromere	ONT	1
1_2041	91.94	non-centromere	ONT	1
1_2042	92.86	non-centromere	ONT	1
1_2043	93.43	non-centromere	ONT	1
1_2044	93.75	non-centromere	ONT	1
1_2045	93.48	non-centromere	ONT	1
1_2046	93.22	non-centromere	ONT	1
1_2047	94.12	non-centromere	ONT	1
1_2048	94.52	non-centromere	ONT	1
1_2049	93.24	non-centromere	ONT	1
1_205	90.38	centromere	ONT	1
1_2050	92.54	non-centromere	ONT	1
1_2051	94.44	non-centromere	ONT	1
1_2052	94.44	non-centromere	ONT	1
1_2053	94.34	non-centromere	ONT	1
1_2054	92.565	non-centromere	ONT	1
1_2055	93.22	non-centromere	ONT	1
1_2056	94.55	non-centromere	ONT	1
1_2057	92.42	non-centromere	ONT	1
1_2058	93.1	non-centromere	ONT	1
1_2059	88.71	non-centromere	ONT	1
1_206	90	centromere	ONT	1
1_2060	89.29	non-centromere	ONT	1
1_2061	93.24	non-centromere	ONT	1
1_2062	93.15	non-centromere	ONT	1
1_2063	95.56	non-centromere	ONT	1
1_2064	95.38	non-centromere	ONT	1
1_2065	93.44	non-centromere	ONT	1
1_2066	95	non-centromere	ONT	1
1_2067	95.59	non-centromere	ONT	1
1_2068	94.405	non-centromere	ONT	1
1_2069	94.37	non-centromere	ONT	1
1_207	89.47	centromere	ONT	1
1_2070	95.485	non-centromere	ONT	1
1_2071	95	non-centromere	ONT	1
1_2072	95	non-centromere	ONT	1
1_2073	95.31	non-centromere	ONT	1
1_2074	96.43	non-centromere	ONT	1
1_2075	96.97	non-centromere	ONT	1
1_2076	96.88	non-centromere	ONT	1
1_2077	97.14	non-centromere	ONT	1
1_2078	96.97	non-centromere	ONT	1
1_2079	96.97	non-centromere	ONT	1
1_208	89.47	centromere	ONT	1
1_2080	95.24	non-centromere	ONT	1
1_2081	91.8	non-centromere	ONT	1
1_2082	91.94	non-centromere	ONT	1
1_2083	92.31	non-centromere	ONT	1
1_2084	91.11	non-centromere	ONT	1
1_2085	91.38	non-centromere	ONT	1
1_2086	93.62	non-centromere	ONT	1
1_2087	94.64	non-centromere	ONT	1
1_2088	92.31	non-centromere	ONT	1
1_2089	91.8	non-centromere	ONT	1
1_209	90	centromere	ONT	1
1_2090	76.09	non-centromere	ONT	1
1_2091	50.82	non-centromere	ONT	1
1_2092	95.38	non-centromere	ONT	1
1_2093	94.03	non-centromere	ONT	1
1_2094	93.65	non-centromere	ONT	1
1_2095	94.83	non-centromere	ONT	1
1_2096	94.12	non-centromere	ONT	1
1_2097	94.44	non-centromere	ONT	1
1_2098	96	non-centromere	ONT	1
1_2099	96.43	non-centromere	ONT	1
1_21	89.66	centromere	ONT	1
1_210	90	centromere	ONT	1
1_2100	96.43	non-centromere	ONT	1
1_2101	94.67	non-centromere	ONT	1
1_2102	92.68	non-centromere	ONT	1
1_2103	93.55	non-centromere	ONT	1
1_2104	93.84	non-centromere	ONT	1
1_2105	94.29	non-centromere	ONT	1
1_2106	96.065	non-centromere	ONT	1
1_2107	96	non-centromere	ONT	1
1_2108	94.37	non-centromere	ONT	1
1_2109	92.97	non-centromere	ONT	1
1_211	90.54	centromere	ONT	1
1_2110	91.205	non-centromere	ONT	1
1_2111	93.02	non-centromere	ONT	1
1_2112	94.74	non-centromere	ONT	1
1_2113	95.345	non-centromere	ONT	1
1_2114	98.11	non-centromere	ONT	1
1_2115	98.21	non-centromere	ONT	1
1_2116	95.905	non-centromere	ONT	1
1_2117	93.22	non-centromere	ONT	1
1_2118	92	non-centromere	ONT	1
1_2119	90.975	non-centromere	ONT	1
1_212	90.2	centromere	ONT	1
1_2120	92.54	non-centromere	ONT	1
1_2121	92.595	non-centromere	ONT	1
1_2122	91.725	non-centromere	ONT	1
1_2123	91.3	non-centromere	ONT	1
1_2124	91.145	non-centromere	ONT	1
1_2125	91.03	non-centromere	ONT	1
1_2126	90.48	non-centromere	ONT	1
1_2127	89.61	non-centromere	ONT	1
1_2128	90.41	non-centromere	ONT	1
1_2129	91.18	non-centromere	ONT	1
1_213	90.32	centromere	ONT	1
1_2130	91.07	non-centromere	ONT	1
1_2131	90.67	non-centromere	ONT	1
1_2132	91.36	non-centromere	ONT	1
1_2133	91.97	non-centromere	ONT	1
1_2134	92.91	non-centromere	ONT	1
1_2135	92.86	non-centromere	ONT	1
1_2136	92.19	non-centromere	ONT	1
1_2137	76.43	non-centromere	ONT	1
1_2138	13.64	non-centromere	ONT	1
1_2139	54.39	non-centromere	ONT	1
1_214	90.48	centromere	ONT	1
1_2140	92.06	non-centromere	ONT	1
1_2141	91.43	non-centromere	ONT	1
1_2142	91.04	non-centromere	ONT	1
1_2143	91.02	non-centromere	ONT	1
1_2144	91.04	non-centromere	ONT	1
1_2145	90.2	non-centromere	ONT	1
1_2146	89.58	non-centromere	ONT	1
1_2147	90.28	non-centromere	ONT	1
1_2148	89.755	non-centromere	ONT	1
1_2149	89.83	non-centromere	ONT	1
1_215	90.11	centromere	ONT	1
1_2150	90.96	non-centromere	ONT	1
1_2151	91.035	non-centromere	ONT	1
1_2152	91.3	non-centromere	ONT	1
1_2153	96.08	non-centromere	ONT	1
1_2154	95.83	non-centromere	ONT	1
1_2155	91.97	non-centromere	ONT	1
1_2156	90.48	non-centromere	ONT	1
1_2157	88.73	non-centromere	ONT	1
1_2158	88.24	non-centromere	ONT	1
1_2159	90.24	non-centromere	ONT	1
1_216	90.2	centromere	ONT	1
1_2160	92.86	non-centromere	ONT	1
1_2161	91.3	non-centromere	ONT	1
1_2162	89.145	non-centromere	ONT	1
1_2163	89.77	non-centromere	ONT	1
1_2164	89.19	non-centromere	ONT	1
1_2165	88.73	non-centromere	ONT	1
1_2166	89.05	non-centromere	ONT	1
1_2167	89.36	non-centromere	ONT	1
1_2168	89.145	non-centromere	ONT	1
1_2169	89.19	non-centromere	ONT	1
1_217	90.7	centromere	ONT	1
1_2170	89.8	non-centromere	ONT	1
1_2171	89.33	non-centromere	ONT	1
1_2172	87.5	non-centromere	ONT	1
1_2173	88.37	non-centromere	ONT	1
1_2174	90.91	non-centromere	ONT	1
1_2175	91.78	non-centromere	ONT	1
1_2176	91.86	non-centromere	ONT	1
1_2177	92.47	non-centromere	ONT	1
1_2178	93.62	non-centromere	ONT	1
1_2179	95.38	non-centromere	ONT	1
1_218	91.11	centromere	ONT	1
1_2180	95.08	non-centromere	ONT	1
1_2181	94.64	non-centromere	ONT	1
1_2182	94.94	non-centromere	ONT	1
1_2183	94.44	non-centromere	ONT	1
1_2184	94.59	non-centromere	ONT	1
1_2185	95.92	non-centromere	ONT	1
1_2186	96.61	non-centromere	ONT	1
1_2187	94.12	non-centromere	ONT	1
1_2188	93.75	non-centromere	ONT	1
1_2189	96.49	non-centromere	ONT	1
1_219	90.91	centromere	ONT	1
1_2190	95	non-centromere	ONT	1
1_2191	93.33	non-centromere	ONT	1
1_2192	93.33	non-centromere	ONT	1
1_2193	92.75	non-centromere	ONT	1
1_2194	92.19	non-centromere	ONT	1
1_2195	91.62	non-centromere	ONT	1
1_2196	91.67	non-centromere	ONT	1
1_2197	90.84	non-centromere	ONT	1
1_2198	90.505	non-centromere	ONT	1
1_2199	90.8	non-centromere	ONT	1
1_22	88.24	centromere	ONT	1
1_220	90.91	centromere	ONT	1
1_2200	90.26	non-centromere	ONT	1
1_2201	90.57	non-centromere	ONT	1
1_2202	92.06	non-centromere	ONT	1
1_2203	93.375	non-centromere	ONT	1
1_2204	94.215	non-centromere	ONT	1
1_2205	92.98	non-centromere	ONT	1
1_2206	92.435	non-centromere	ONT	1
1_2207	93.8	non-centromere	ONT	1
1_2208	93.65	non-centromere	ONT	1
1_2209	93.75	non-centromere	ONT	1
1_221	90.91	centromere	ONT	1
1_2210	93.59	non-centromere	ONT	1
1_2211	93.42	non-centromere	ONT	1
1_2212	93.51	non-centromere	ONT	1
1_2213	93.55	non-centromere	ONT	1
1_2214	94.12	non-centromere	ONT	1
1_2215	94.29	non-centromere	ONT	1
1_2216	94.37	non-centromere	ONT	1
1_2217	94.51	non-centromere	ONT	1
1_2218	94.44	non-centromere	ONT	1
1_2219	94.355	non-centromere	ONT	1
1_222	90.24	centromere	ONT	1
1_2220	95	non-centromere	ONT	1
1_2221	95.56	non-centromere	ONT	1
1_2222	95.905	non-centromere	ONT	1
1_2223	95.35	non-centromere	ONT	1
1_2224	95.31	non-centromere	ONT	1
1_2225	94.12	non-centromere	ONT	1
1_2226	92.795	non-centromere	ONT	1
1_2227	91.17	non-centromere	ONT	1
1_2228	91.67	non-centromere	ONT	1
1_2229	95.83	non-centromere	ONT	1
1_223	89.29	centromere	ONT	1
1_2230	96.49	non-centromere	ONT	1
1_2231	96.59	non-centromere	ONT	1
1_2232	95.18	non-centromere	ONT	1
1_2233	93.55	non-centromere	ONT	1
1_2234	93.08	non-centromere	ONT	1
1_2235	92.73	non-centromere	ONT	1
1_2236	91.23	non-centromere	ONT	1
1_2237	91.23	non-centromere	ONT	1
1_2238	92	non-centromere	ONT	1
1_2239	91.18	non-centromere	ONT	1
1_224	89.66	centromere	ONT	1
1_2240	89.71	non-centromere	ONT	1
1_2241	89.55	non-centromere	ONT	1
1_2242	89.55	non-centromere	ONT	1
1_2243	89.47	non-centromere	ONT	1
1_2244	89.22	non-centromere	ONT	1
1_2245	88.46	non-centromere	ONT	1
1_2246	89.25	non-centromere	ONT	1
1_2247	90	non-centromere	ONT	1
1_2248	88.3	non-centromere	ONT	1
1_2249	87.27	non-centromere	ONT	1
1_225	90.38	centromere	ONT	1
1_2250	87.88	non-centromere	ONT	1
1_2251	87.88	non-centromere	ONT	1
1_2252	88.715	non-centromere	ONT	1
1_2253	88.39	non-centromere	ONT	1
1_2254	88.31	non-centromere	ONT	1
1_2255	88.71	non-centromere	ONT	1
1_2256	89.02	non-centromere	ONT	1
1_2257	88.31	non-centromere	ONT	1
1_2258	87.18	non-centromere	ONT	1
1_2259	88.41	non-centromere	ONT	1
1_226	90.48	centromere	ONT	1
1_2260	90.28	non-centromere	ONT	1
1_2261	88.89	non-centromere	ONT	1
1_2262	87.27	non-centromere	ONT	1
1_2263	88.1	non-centromere	ONT	1
1_2264	89.66	non-centromere	ONT	1
1_2265	89.48	non-centromere	ONT	1
1_2266	88.2	non-centromere	ONT	1
1_2267	87.01	non-centromere	ONT	1
1_2268	86.63	non-centromere	ONT	1
1_2269	88.52	non-centromere	ONT	1
1_227	90.48	centromere	ONT	1
1_2270	89.06	non-centromere	ONT	1
1_2271	88.46	non-centromere	ONT	1
1_2272	88.46	non-centromere	ONT	1
1_2273	88.24	non-centromere	ONT	1
1_2274	88.465	non-centromere	ONT	1
1_2275	87.5	non-centromere	ONT	1
1_2276	86.715	non-centromere	ONT	1
1_2277	88.24	non-centromere	ONT	1
1_2278	90	non-centromere	ONT	1
1_2279	89.19	non-centromere	ONT	1
1_228	90.32	centromere	ONT	1
1_2280	88.31	non-centromere	ONT	1
1_2281	89.53	non-centromere	ONT	1
1_2282	89.04	non-centromere	ONT	1
1_2283	88.57	non-centromere	ONT	1
1_2284	89.945	non-centromere	ONT	1
1_2285	90.91	non-centromere	ONT	1
1_2286	89.26	non-centromere	ONT	1
1_2287	88.46	non-centromere	ONT	1
1_2288	89.87	non-centromere	ONT	1
1_2289	89.47	non-centromere	ONT	1
1_229	90.2	centromere	ONT	1
1_2290	89.01	non-centromere	ONT	1
1_2291	89.27	non-centromere	ONT	1
1_2292	89.26	non-centromere	ONT	1
1_2293	89.71	non-centromere	ONT	1
1_2294	90.32	non-centromere	ONT	1
1_2295	90	non-centromere	ONT	1
1_2296	89.33	non-centromere	ONT	1
1_2297	88.89	non-centromere	ONT	1
1_2298	89.93	non-centromere	ONT	1
1_2299	90.2	non-centromere	ONT	1
1_23	90	centromere	ONT	1
1_230	90	centromere	ONT	1
1_2300	88.82	non-centromere	ONT	1
1_2301	89.39	non-centromere	ONT	1
1_2302	90.2	non-centromere	ONT	1
1_2303	90.91	non-centromere	ONT	1
1_2304	90.2	non-centromere	ONT	1
1_2305	88.52	non-centromere	ONT	1
1_2306	88.41	non-centromere	ONT	1
1_2307	89.025	non-centromere	ONT	1
1_2308	85.94	non-centromere	ONT	1
1_2309	85.96	non-centromere	ONT	1
1_231	90.91	centromere	ONT	1
1_2310	90.36	non-centromere	ONT	1
1_2311	89.865	non-centromere	ONT	1
1_2312	90.3	non-centromere	ONT	1
1_2313	91.035	non-centromere	ONT	1
1_2314	91.04	non-centromere	ONT	1
1_2315	91.16	non-centromere	ONT	1
1_2316	91.43	non-centromere	ONT	1
1_2317	92.31	non-centromere	ONT	1
1_2318	92.42	non-centromere	ONT	1
1_2319	92.085	non-centromere	ONT	1
1_232	91.11	centromere	ONT	1
1_2320	91.89	non-centromere	ONT	1
1_2321	95.83	non-centromere	ONT	1
1_2322	96.67	non-centromere	ONT	1
1_2323	94.64	non-centromere	ONT	1
1_2324	94.12	non-centromere	ONT	1
1_2325	94.74	non-centromere	ONT	1
1_2326	94.12	non-centromere	ONT	1
1_2327	92.91	non-centromere	ONT	1
1_2328	92.86	non-centromere	ONT	1
1_2329	94.59	non-centromere	ONT	1
1_233	90.91	centromere	ONT	1
1_2330	95.77	non-centromere	ONT	1
1_2331	95.65	non-centromere	ONT	1
1_2332	96.05	non-centromere	ONT	1
1_2333	95.65	non-centromere	ONT	1
1_2334	95.45	non-centromere	ONT	1
1_2335	95.83	non-centromere	ONT	1
1_2336	93.94	non-centromere	ONT	1
1_2337	93.61	non-centromere	ONT	1
1_2338	94.92	non-centromere	ONT	1
1_2339	95.16	non-centromere	ONT	1
1_234	91.18	centromere	ONT	1
1_2340	94.12	non-centromere	ONT	1
1_2341	93.65	non-centromere	ONT	1
1_2342	95.45	non-centromere	ONT	1
1_2343	95.95	non-centromere	ONT	1
1_2344	95.35	non-centromere	ONT	1
1_2345	95.31	non-centromere	ONT	1
1_2346	96.025	non-centromere	ONT	1
1_2347	94.05	non-centromere	ONT	1
1_2348	93.655	non-centromere	ONT	1
1_2349	95.03	non-centromere	ONT	1
1_235	90.62	centromere	ONT	1
1_2350	96.025	non-centromere	ONT	1
1_2351	95.975	non-centromere	ONT	1
1_2352	95.08	non-centromere	ONT	1
1_2353	95.725	non-centromere	ONT	1
1_2354	96.39	non-centromere	ONT	1
1_2355	96.36	non-centromere	ONT	1
1_2356	95.83	non-centromere	ONT	1
1_2357	95	non-centromere	ONT	1
1_2358	94.44	non-centromere	ONT	1
1_2359	93.75	non-centromere	ONT	1
1_236	90	centromere	ONT	1
1_2360	93.22	non-centromere	ONT	1
1_2361	92.95	non-centromere	ONT	1
1_2362	93.33	non-centromere	ONT	1
1_2363	93.55	non-centromere	ONT	1
1_2364	91.8	non-centromere	ONT	1
1_2365	92.54	non-centromere	ONT	1
1_2366	93.94	non-centromere	ONT	1
1_2367	92.86	non-centromere	ONT	1
1_2368	87.5	non-centromere	ONT	1
1_2369	92.59	non-centromere	ONT	1
1_237	89.47	centromere	ONT	1
1_2370	93.94	non-centromere	ONT	1
1_2371	95.38	non-centromere	ONT	1
1_2372	96.77	non-centromere	ONT	1
1_2373	94.705	non-centromere	ONT	1
1_2374	95.56	non-centromere	ONT	1
1_2375	95.38	non-centromere	ONT	1
1_2376	94.29	non-centromere	ONT	1
1_2377	94.37	non-centromere	ONT	1
1_2378	93.06	non-centromere	ONT	1
1_2379	90.79	non-centromere	ONT	1
1_238	88.89	centromere	ONT	1
1_2380	46.84	non-centromere	ONT	1
1_2381	84.62	non-centromere	ONT	1
1_2382	93.06	non-centromere	ONT	1
1_2383	93.125	non-centromere	ONT	1
1_2384	93.85	non-centromere	ONT	1
1_2385	94.405	non-centromere	ONT	1
1_2386	93.85	non-centromere	ONT	1
1_2387	93.33	non-centromere	ONT	1
1_2388	93.55	non-centromere	ONT	1
1_2389	92.65	non-centromere	ONT	1
1_239	88.46	centromere	ONT	1
1_2390	92.54	non-centromere	ONT	1
1_2391	91.18	non-centromere	ONT	1
1_2392	91.53	non-centromere	ONT	1
1_2393	93.33	non-centromere	ONT	1
1_2394	92.45	non-centromere	ONT	1
1_2395	92	non-centromere	ONT	1
1_2396	92.11	non-centromere	ONT	1
1_2397	91.94	non-centromere	ONT	1
1_2398	92.135	non-centromere	ONT	1
1_2399	90.91	non-centromere	ONT	1
1_24	90.91	centromere	ONT	1
1_240	88.46	centromere	ONT	1
1_2400	91.18	non-centromere	ONT	1
1_2401	91.67	non-centromere	ONT	1
1_2402	91.43	non-centromere	ONT	1
1_2403	91.82	non-centromere	ONT	1
1_2404	92.96	non-centromere	ONT	1
1_2405	92.65	non-centromere	ONT	1
1_2406	92.62	non-centromere	ONT	1
1_2407	92.52	non-centromere	ONT	1
1_2408	90.67	non-centromere	ONT	1
1_2409	90	non-centromere	ONT	1
1_241	89.47	centromere	ONT	1
1_2410	88.49	non-centromere	ONT	1
1_2411	89.39	non-centromere	ONT	1
1_2412	92.86	non-centromere	ONT	1
1_2413	91.89	non-centromere	ONT	1
1_2414	93.75	non-centromere	ONT	1
1_2415	95.45	non-centromere	ONT	1
1_2416	93.44	non-centromere	ONT	1
1_2417	92.545	non-centromere	ONT	1
1_2418	92.31	non-centromere	ONT	1
1_2419	92.86	non-centromere	ONT	1
1_242	90.22	centromere	ONT	1
1_2420	93.22	non-centromere	ONT	1
1_2421	93.75	non-centromere	ONT	1
1_2422	95.45	non-centromere	ONT	1
1_2423	95.24	non-centromere	ONT	1
1_2424	94.2	non-centromere	ONT	1
1_2425	93.71	non-centromere	ONT	1
1_2426	93.79	non-centromere	ONT	1
1_2427	93.125	non-centromere	ONT	1
1_2428	93.23	non-centromere	ONT	1
1_2429	93.06	non-centromere	ONT	1
1_243	90.24	centromere	ONT	1
1_2430	91.79	non-centromere	ONT	1
1_2431	89.71	non-centromere	ONT	1
1_2432	89.09	non-centromere	ONT	1
1_2433	89.05	non-centromere	ONT	1
1_2434	89.635	non-centromere	ONT	1
1_2435	89.36	non-centromere	ONT	1
1_2436	87.93	non-centromere	ONT	1
1_2437	88.89	non-centromere	ONT	1
1_2438	90.28	non-centromere	ONT	1
1_2439	89.33	non-centromere	ONT	1
1_244	90	centromere	ONT	1
1_2440	88.24	non-centromere	ONT	1
1_2441	87.88	non-centromere	ONT	1
1_2442	87.88	non-centromere	ONT	1
1_2443	88.755	non-centromere	ONT	1
1_2444	88.24	non-centromere	ONT	1
1_2445	87.88	non-centromere	ONT	1
1_2446	87.655	non-centromere	ONT	1
1_2447	87.3	non-centromere	ONT	1
1_2448	88.14	non-centromere	ONT	1
1_2449	88.75	non-centromere	ONT	1
1_245	90	centromere	ONT	1
1_2450	88.51	non-centromere	ONT	1
1_2451	87.94	non-centromere	ONT	1
1_2452	87.5	non-centromere	ONT	1
1_2453	86.865	non-centromere	ONT	1
1_2454	86.825	non-centromere	ONT	1
1_2455	87.86	non-centromere	ONT	1
1_2456	85.92	non-centromere	ONT	1
1_2457	85.71	non-centromere	ONT	1
1_2458	87.35	non-centromere	ONT	1
1_2459	86.05	non-centromere	ONT	1
1_246	90.24	centromere	ONT	1
1_2460	86.9	non-centromere	ONT	1
1_2461	87.67	non-centromere	ONT	1
1_2462	86.96	non-centromere	ONT	1
1_2463	86.67	non-centromere	ONT	1
1_2464	86.21	non-centromere	ONT	1
1_2465	87.88	non-centromere	ONT	1
1_2466	88.68	non-centromere	ONT	1
1_2467	88.625	non-centromere	ONT	1
1_2468	87.295	non-centromere	ONT	1
1_2469	83.33	non-centromere	ONT	1
1_247	90.38	centromere	ONT	1
1_2470	84.71	non-centromere	ONT	1
1_2471	88.06	non-centromere	ONT	1
1_2472	87.31	non-centromere	ONT	1
1_2473	87.27	non-centromere	ONT	1
1_2474	86.89	non-centromere	ONT	1
1_2475	86.36	non-centromere	ONT	1
1_2476	85.23	non-centromere	ONT	1
1_2477	85.56	non-centromere	ONT	1
1_2478	86.05	non-centromere	ONT	1
1_2479	85.52	non-centromere	ONT	1
1_248	90.48	centromere	ONT	1
1_2480	86.49	non-centromere	ONT	1
1_2481	86.825	non-centromere	ONT	1
1_2482	87.14	non-centromere	ONT	1
1_2483	86.79	non-centromere	ONT	1
1_2484	85.71	non-centromere	ONT	1
1_2485	86.42	non-centromere	ONT	1
1_2486	88.24	non-centromere	ONT	1
1_2487	87.585	non-centromere	ONT	1
1_2488	85	non-centromere	ONT	1
1_2489	84.62	non-centromere	ONT	1
1_249	90.2	centromere	ONT	1
1_2490	85.71	non-centromere	ONT	1
1_2491	87.32	non-centromere	ONT	1
1_2492	87.76	non-centromere	ONT	1
1_2493	87.32	non-centromere	ONT	1
1_2494	88	non-centromere	ONT	1
1_2495	88.435	non-centromere	ONT	1
1_2496	87.34	non-centromere	ONT	1
1_2497	87.18	non-centromere	ONT	1
1_2498	87.975	non-centromere	ONT	1
1_2499	87.5	non-centromere	ONT	1
1_25	90.32	centromere	ONT	1
1_250	88	centromere	ONT	1
1_2500	86.275	non-centromere	ONT	1
1_2501	86.67	non-centromere	ONT	1
1_2502	86.985	non-centromere	ONT	1
1_2503	86.49	non-centromere	ONT	1
1_2504	87.72	non-centromere	ONT	1
1_2505	87.69	non-centromere	ONT	1
1_2506	87.18	non-centromere	ONT	1
1_2507	87.5	non-centromere	ONT	1
1_2508	87.34	non-centromere	ONT	1
1_2509	88.16	non-centromere	ONT	1
1_251	82.14	centromere	ONT	1
1_2510	89.47	non-centromere	ONT	1
1_2511	88.71	non-centromere	ONT	1
1_2512	87.14	non-centromere	ONT	1
1_2513	87.255	non-centromere	ONT	1
1_2514	87.8	non-centromere	ONT	1
1_2515	86.715	non-centromere	ONT	1
1_2516	85.98	non-centromere	ONT	1
1_2517	87.5	non-centromere	ONT	1
1_2518	88.14	non-centromere	ONT	1
1_2519	87.5	non-centromere	ONT	1
1_252	83.33	centromere	ONT	1
1_2520	85.54	non-centromere	ONT	1
1_2521	85.92	non-centromere	ONT	1
1_2522	87.88	non-centromere	ONT	1
1_2523	87.5	non-centromere	ONT	1
1_2524	86.63	non-centromere	ONT	1
1_2525	88.06	non-centromere	ONT	1
1_2526	87.93	non-centromere	ONT	1
1_2527	86.4	non-centromere	ONT	1
1_2528	87.76	non-centromere	ONT	1
1_2529	87.3	non-centromere	ONT	1
1_253	87.5	centromere	ONT	1
1_2530	87.14	non-centromere	ONT	1
1_2531	88.89	non-centromere	ONT	1
1_2532	89.33	non-centromere	ONT	1
1_2533	88.73	non-centromere	ONT	1
1_2534	87.32	non-centromere	ONT	1
1_2535	86.67	non-centromere	ONT	1
1_2536	86.11	non-centromere	ONT	1
1_2537	86	non-centromere	ONT	1
1_2538	87.5	non-centromere	ONT	1
1_2539	88	non-centromere	ONT	1
1_254	90	centromere	ONT	1
1_2540	86.76	non-centromere	ONT	1
1_2541	87.12	non-centromere	ONT	1
1_2542	88.32	non-centromere	ONT	1
1_2543	89.16	non-centromere	ONT	1
1_2544	89.66	non-centromere	ONT	1
1_2545	90.62	non-centromere	ONT	1
1_2546	90.62	non-centromere	ONT	1
1_2547	89.83	non-centromere	ONT	1
1_2548	91.46	non-centromere	ONT	1
1_2549	94.12	non-centromere	ONT	1
1_255	90	centromere	ONT	1
1_2550	94.44	non-centromere	ONT	1
1_2551	91.67	non-centromere	ONT	1
1_2552	91.04	non-centromere	ONT	1
1_2553	89.39	non-centromere	ONT	1
1_2554	89.29	non-centromere	ONT	1
1_2555	91.07	non-centromere	ONT	1
1_2556	91.53	non-centromere	ONT	1
1_2557	91.46	non-centromere	ONT	1
1_2558	92.215	non-centromere	ONT	1
1_2559	92.31	non-centromere	ONT	1
1_256	88.24	centromere	ONT	1
1_2560	90.54	non-centromere	ONT	1
1_2561	91.56	non-centromere	ONT	1
1_2562	93.33	non-centromere	ONT	1
1_2563	93.75	non-centromere	ONT	1
1_2564	92.59	non-centromere	ONT	1
1_2565	94.355	non-centromere	ONT	1
1_2566	95.71	non-centromere	ONT	1
1_2567	92.31	non-centromere	ONT	1
1_2568	94.71	non-centromere	ONT	1
1_2569	96.88	non-centromere	ONT	1
1_257	85.37	centromere	ONT	1
1_2570	96.15	non-centromere	ONT	1
1_2571	92	non-centromere	ONT	1
1_2572	90.24	non-centromere	ONT	1
1_2573	94	non-centromere	ONT	1
1_2574	94.29	non-centromere	ONT	1
1_2575	93.42	non-centromere	ONT	1
1_2576	93.44	non-centromere	ONT	1
1_2577	93.94	non-centromere	ONT	1
1_2578	93.24	non-centromere	ONT	1
1_2579	92.86	non-centromere	ONT	1
1_258	83.33	centromere	ONT	1
1_2580	89.86	non-centromere	ONT	1
1_2581	89.06	non-centromere	ONT	1
1_2582	91.8	non-centromere	ONT	1
1_2583	91.07	non-centromere	ONT	1
1_2584	90.85	non-centromere	ONT	1
1_2585	90.2	non-centromere	ONT	1
1_2586	89.83	non-centromere	ONT	1
1_2587	89.71	non-centromere	ONT	1
1_2588	89.71	non-centromere	ONT	1
1_2589	90.62	non-centromere	ONT	1
1_259	83.13	centromere	ONT	1
1_2590	91.07	non-centromere	ONT	1
1_2591	91.89	non-centromere	ONT	1
1_2592	92	non-centromere	ONT	1
1_2593	91.43	non-centromere	ONT	1
1_2594	91.94	non-centromere	ONT	1
1_2595	91.38	non-centromere	ONT	1
1_2596	90.91	non-centromere	ONT	1
1_2597	91.23	non-centromere	ONT	1
1_2598	91.78	non-centromere	ONT	1
1_2599	92.19	non-centromere	ONT	1
1_26	90.91	centromere	ONT	1
1_260	83.78	centromere	ONT	1
1_2600	93.44	non-centromere	ONT	1
1_2601	93.375	non-centromere	ONT	1
1_2602	89.39	non-centromere	ONT	1
1_2603	90.28	non-centromere	ONT	1
1_2604	94.075	non-centromere	ONT	1
1_2605	94.215	non-centromere	ONT	1
1_2606	95.24	non-centromere	ONT	1
1_2607	96.25	non-centromere	ONT	1
1_2608	96.41	non-centromere	ONT	1
1_2609	96.63	non-centromere	ONT	1
1_261	84.62	centromere	ONT	1
1_2610	96.41	non-centromere	ONT	1
1_2611	95.77	non-centromere	ONT	1
1_2612	95.31	non-centromere	ONT	1
1_2613	95.03	non-centromere	ONT	1
1_2614	33.88	non-centromere	ONT	1
1_2615	56.45	non-centromere	ONT	1
1_2616	91.3	non-centromere	ONT	1
1_2617	90.14	non-centromere	ONT	1
1_2618	89.74	non-centromere	ONT	1
1_2619	89.71	non-centromere	ONT	1
1_262	87.8	centromere	ONT	1
1_2620	89.66	non-centromere	ONT	1
1_2621	90	non-centromere	ONT	1
1_2622	89.4	non-centromere	ONT	1
1_2623	89.29	non-centromere	ONT	1
1_2624	90.16	non-centromere	ONT	1
1_2625	90.57	non-centromere	ONT	1
1_2626	90.62	non-centromere	ONT	1
1_2627	91.84	non-centromere	ONT	1
1_2628	92.11	non-centromere	ONT	1
1_2629	91.3	non-centromere	ONT	1
1_263	89.29	centromere	ONT	1
1_2630	92.42	non-centromere	ONT	1
1_2631	93.22	non-centromere	ONT	1
1_2632	93.165	non-centromere	ONT	1
1_2633	93.94	non-centromere	ONT	1
1_2634	95	non-centromere	ONT	1
1_2635	90.13	non-centromere	ONT	1
1_2636	87.86	non-centromere	ONT	1
1_2637	91.92	non-centromere	ONT	1
1_2638	92.98	non-centromere	ONT	1
1_2639	93.55	non-centromere	ONT	1
1_264	89.66	centromere	ONT	1
1_2640	93.65	non-centromere	ONT	1
1_2641	93.85	non-centromere	ONT	1
1_2642	92.94	non-centromere	ONT	1
1_2643	93.24	non-centromere	ONT	1
1_2644	94.29	non-centromere	ONT	1
1_2645	92.86	non-centromere	ONT	1
1_2646	93.63	non-centromere	ONT	1
1_2647	95.65	non-centromere	ONT	1
1_2648	94.32	non-centromere	ONT	1
1_2649	93.62	non-centromere	ONT	1
1_265	88.89	centromere	ONT	1
1_2650	92.98	non-centromere	ONT	1
1_2651	92.16	non-centromere	ONT	1
1_2652	91.94	non-centromere	ONT	1
1_2653	92	non-centromere	ONT	1
1_2654	91.94	non-centromere	ONT	1
1_2655	91.84	non-centromere	ONT	1
1_2656	92.31	non-centromere	ONT	1
1_2657	91.67	non-centromere	ONT	1
1_2658	91.04	non-centromere	ONT	1
1_2659	92.42	non-centromere	ONT	1
1_266	86.73	centromere	ONT	1
1_2660	94.215	non-centromere	ONT	1
1_2661	95.31	non-centromere	ONT	1
1_2662	92.96	non-centromere	ONT	1
1_2663	91.79	non-centromere	ONT	1
1_2664	93.22	non-centromere	ONT	1
1_2665	92.06	non-centromere	ONT	1
1_2666	91.97	non-centromere	ONT	1
1_2667	90.74	non-centromere	ONT	1
1_2668	90.7	non-centromere	ONT	1
1_2669	91.38	non-centromere	ONT	1
1_267	84.7	centromere	ONT	1
1_2670	89.83	non-centromere	ONT	1
1_2671	90.14	non-centromere	ONT	1
1_2672	90.77	non-centromere	ONT	1
1_2673	89.47	non-centromere	ONT	1
1_2674	86.62	non-centromere	ONT	1
1_2675	88.89	non-centromere	ONT	1
1_2676	89.39	non-centromere	ONT	1
1_2677	89.55	non-centromere	ONT	1
1_2678	88.89	non-centromere	ONT	1
1_2679	87.435	non-centromere	ONT	1
1_268	83.33	centromere	ONT	1
1_2680	88.71	non-centromere	ONT	1
1_2681	89.74	non-centromere	ONT	1
1_2682	90	non-centromere	ONT	1
1_2683	91.18	non-centromere	ONT	1
1_2684	92.05	non-centromere	ONT	1
1_2685	91.61	non-centromere	ONT	1
1_2686	90.28	non-centromere	ONT	1
1_2687	89.74	non-centromere	ONT	1
1_2688	89.29	non-centromere	ONT	1
1_2689	88.89	non-centromere	ONT	1
1_269	84.71	centromere	ONT	1
1_2690	88.82	non-centromere	ONT	1
1_2691	87.1	non-centromere	ONT	1
1_2692	88.275	non-centromere	ONT	1
1_2693	93.75	non-centromere	ONT	1
1_2694	95.16	non-centromere	ONT	1
1_2695	93.94	non-centromere	ONT	1
1_2696	91.07	non-centromere	ONT	1
1_2697	90.16	non-centromere	ONT	1
1_2698	91.94	non-centromere	ONT	1
1_2699	91.43	non-centromere	ONT	1
1_27	90.48	centromere	ONT	1
1_270	86.11	centromere	ONT	1
1_2700	92.31	non-centromere	ONT	1
1_2701	92.475	non-centromere	ONT	1
1_2702	93.375	non-centromere	ONT	1
1_2703	94.03	non-centromere	ONT	1
1_2704	93.51	non-centromere	ONT	1
1_2705	93.18	non-centromere	ONT	1
1_2706	94.12	non-centromere	ONT	1
1_2707	95.83	non-centromere	ONT	1
1_2708	96.05	non-centromere	ONT	1
1_2709	95.89	non-centromere	ONT	1
1_271	87.1	centromere	ONT	1
1_2710	95.83	non-centromere	ONT	1
1_2711	96.05	non-centromere	ONT	1
1_2712	97.01	non-centromere	ONT	1
1_2713	96.55	non-centromere	ONT	1
1_2714	95.83	non-centromere	ONT	1
1_2715	96.15	non-centromere	ONT	1
1_2716	95.38	non-centromere	ONT	1
1_2717	91.55	non-centromere	ONT	1
1_2718	92.73	non-centromere	ONT	1
1_2719	95.83	non-centromere	ONT	1
1_272	86.36	centromere	ONT	1
1_2720	95.31	non-centromere	ONT	1
1_2721	94.26	non-centromere	ONT	1
1_2722	94.2	non-centromere	ONT	1
1_2723	94.12	non-centromere	ONT	1
1_2724	90.91	non-centromere	ONT	1
1_2725	92.31	non-centromere	ONT	1
1_2726	93.65	non-centromere	ONT	1
1_2727	93.42	non-centromere	ONT	1
1_2728	93.66	non-centromere	ONT	1
1_2729	94	non-centromere	ONT	1
1_273	86.21	centromere	ONT	1
1_2730	93.94	non-centromere	ONT	1
1_2731	93.33	non-centromere	ONT	1
1_2732	94.34	non-centromere	ONT	1
1_2733	94.55	non-centromere	ONT	1
1_2734	94.87	non-centromere	ONT	1
1_2735	95.52	non-centromere	ONT	1
1_2736	93.44	non-centromere	ONT	1
1_2737	83.75	non-centromere	ONT	1
1_2738	91.89	non-centromere	ONT	1
1_2739	95.95	non-centromere	ONT	1
1_274	86.67	centromere	ONT	1
1_2740	95.83	non-centromere	ONT	1
1_2741	95.68	non-centromere	ONT	1
1_2742	95.52	non-centromere	ONT	1
1_2743	94.92	non-centromere	ONT	1
1_2744	94.2	non-centromere	ONT	1
1_2745	94.64	non-centromere	ONT	1
1_2746	94.36	non-centromere	ONT	1
1_2747	93.65	non-centromere	ONT	1
1_2748	94.365	non-centromere	ONT	1
1_2749	95.24	non-centromere	ONT	1
1_275	86.67	centromere	ONT	1
1_2750	95.17	non-centromere	ONT	1
1_2751	94.03	non-centromere	ONT	1
1_2752	94.03	non-centromere	ONT	1
1_2753	94.23	non-centromere	ONT	1
1_2754	93.55	non-centromere	ONT	1
1_2755	92.54	non-centromere	ONT	1
1_2756	93.33	non-centromere	ONT	1
1_2757	94.03	non-centromere	ONT	1
1_2758	93.85	non-centromere	ONT	1
1_2759	93.59	non-centromere	ONT	1
1_276	87.5	centromere	ONT	1
1_2760	95.71	non-centromere	ONT	1
1_2761	96.1	non-centromere	ONT	1
1_2762	95.12	non-centromere	ONT	1
1_2763	94.44	non-centromere	ONT	1
1_2764	94.92	non-centromere	ONT	1
1_2765	94.74	non-centromere	ONT	1
1_2766	94.74	non-centromere	ONT	1
1_2767	93.85	non-centromere	ONT	1
1_2768	93.65	non-centromere	ONT	1
1_2769	95.45	non-centromere	ONT	1
1_277	86.36	centromere	ONT	1
1_2770	95.35	non-centromere	ONT	1
1_2771	95.08	non-centromere	ONT	1
1_2772	94.83	non-centromere	ONT	1
1_2773	94.92	non-centromere	ONT	1
1_2774	92.59	non-centromere	ONT	1
1_2775	91.38	non-centromere	ONT	1
1_2776	93.75	non-centromere	ONT	1
1_2777	94.51	non-centromere	ONT	1
1_2778	95.24	non-centromere	ONT	1
1_2779	92.59	non-centromere	ONT	1
1_278	85.71	centromere	ONT	1
1_2780	93.1	non-centromere	ONT	1
1_2781	89.09	non-centromere	ONT	1
1_2782	88.06	non-centromere	ONT	1
1_2783	93.55	non-centromere	ONT	1
1_2784	94.12	non-centromere	ONT	1
1_2785	94.44	non-centromere	ONT	1
1_2786	93.59	non-centromere	ONT	1
1_2787	93.75	non-centromere	ONT	1
1_2788	94	non-centromere	ONT	1
1_2789	93.24	non-centromere	ONT	1
1_279	86.36	centromere	ONT	1
1_2790	92.135	non-centromere	ONT	1
1_2791	90	non-centromere	ONT	1
1_2792	93.04	non-centromere	ONT	1
1_2793	95.24	non-centromere	ONT	1
1_2794	93.85	non-centromere	ONT	1
1_2795	93.98	non-centromere	ONT	1
1_2796	94.2	non-centromere	ONT	1
1_2797	92.31	non-centromere	ONT	1
1_2798	91.8	non-centromere	ONT	1
[truncated: 117,907 more rows]

## Sheet: figure_5a
Gene	Chrmosome	Start	End	Strand
EIF1AY	Y	6878364	6894899	+
AMELY	Y	6931685	6937915	+
OFDSI	Y	6973860	7037467	+
USP9Y	Y	7120084	7247224	-
ZRSR2Y	Y	7326343	7381809	-
UTY	Y	7437959	7623372	-
DDX3Y	Y	7670282	7683444	-
SHROOM2Y	Y	7715848	7866350	-
RPL23AY	Y	7855783	7856319	+
ZFY	Y	7987375	8061279	-
EIF2S3Y	Y	8077502	8126092	-
PRSS52P	Y	8532738	8548763	-
HSFY	Y	8684919	8686815	+
TSPY	Y	9169601	9172796	+
TSPY	Y	9177131	9179362	+
TSPY	Y	9192022	9194156	+
TSPY	Y	9199421	9201533	+
TSPY	Y	9228925	9231057	+
TSPY	Y	9236322	9238454	+
TSPY	Y	9243718	9245850	+
TSPY	Y	9251121	9253253	+
TSPY	Y	9265914	9268046	+
TSPY	Y	9273311	9275443	+
TSPY	Y	9325056	9327307	+
TSPY	Y	9332467	9334718	+
TSPY	Y	9339878	9342133	+
TSPY	Y	9347293	9349546	+
TSPY	Y	9354706	9356953	+
TSPY	Y	9362111	9364337	+
TSPY	Y	9435132	9437264	+
TSPY	Y	9442531	9444663	+
TSPY	Y	9449928	9452060	+
TSPY	Y	9457325	9459457	+
TSPY	Y	9493910	9496042	+
TSPY	Y	9508707	9510839	+
TSPY	Y	9516104	9518236	+
TSPY	Y	9523501	9525627	+
TSPY	Y	9582590	9584722	+
TSPY	Y	9589988	9592120	+
TSPY	Y	9604673	9606899	+
TSPY	Y	9612199	9614439	+
TSPY	Y	9627252	9629486	+
TSPY	Y	9634774	9637008	+
TSPY	Y	9642296	9644530	+
TSPY	Y	9657351	9659569	+
TSPY	Y	9664864	9667082	+
TSPY	Y	9694997	9697236	+
TSPY	Y	9702538	9704779	+
TSPY	Y	9732823	9734957	+
TSPY	Y	9740364	9742496	+
TSPY	Y	9747904	9750038	+
TSPY	Y	9762877	9765116	+
TSPY	Y	9928679	9930920	+
TSPY	Y	10109622	10111853	+
TSPY	Y	10124690	10126921	+
TSPY	Y	10350027	10352282	+
TSPY	Y	10380205	10382452	+
ZNF280BY	Y	13023294	13029277	-
PRAMEY	Y	13737069	13742464	+
PRAMEY	Y	14108493	14113886	+
PRAMEY	Y	16781166	16786549	+
PRAMEY	Y	16875831	16888065	+
ZNF280BY	Y	17047045	17060561	-
TSPY	Y	17186863	17190512	+
TSPY	Y	17202548	17206197	+
TSPY	Y	17218230	17221879	+
TSPY	Y	17233907	17237557	+
TSPY	Y	17249584	17253233	+
TSPY	Y	17265261	17268910	+
TSPY	Y	17280938	17284587	+
TSPY	Y	17296614	17300263	+
TSPY	Y	17312291	17315940	+
TSPY	Y	17327968	17331617	+
TSPY	Y	17343646	17347295	+
TSPY	Y	17364268	17367822	+
PRAMEY	Y	17424917	17430128	+
PRAMEY	Y	17451663	17456874	-
TSPY	Y	17514015	17517569	-
TSPY	Y	17535771	17538202	-
TSPY	Y	17550556	17553877	-
PRAMEY	Y	17901134	17906316	-
TSPY	Y	17963609	17967153	-
TSPY	Y	18231140	18234690	+
PRAMEY	Y	18291988	18297071	+
PRAMEY	Y	18318637	18323719	-
TSPY	Y	18380991	18384554	-
TSPY	Y	18399540	18403069	-
TSPY	Y	18415242	18418771	-
TSPY	Y	18430837	18434271	-
PRAMEY	Y	18834943	18840188	-
TSPY	Y	18938371	18942011	-
TSPY	Y	18954070	18957710	-
TSPY	Y	18969769	18973409	-
TSPY	Y	18985467	18989107	-
TSPY	Y	19001166	19004591	-
TSPY	Y	19016862	19020502	-
TSPY	Y	19032561	19036201	-
PRAMEY	Y	19352388	19357778	-
TSPY	Y	19414859	19418423	-
TSPY	Y	19796866	19800421	+
PRAMEY	Y	19857498	19862726	+
PRAMEY	Y	19884273	19889498	-
TSPY	Y	19946598	19950146	-
TSPY	Y	19967206	19970852	-
TSPY	Y	21033471	21037030	+
PRAMEY	Y	21094826	21100071	+
TSPY	Y	21648882	21652382	+
TSPY	Y	21669364	21672928	+
PRAMEY	Y	21730444	21735783	+
PRAMEY	Y	21758958	21764245	-
TSPY	Y	21821980	21825543	-
TSPY	Y	22029414	22032986	+
PRAMEY	Y	22091185	22096441	+
PRAMEY	Y	22118032	22123288	-
TSPY	Y	22201128	22204779	-
TSPY	Y	22216844	22220493	-
TSPY	Y	22232545	22236196	-
TSPY	Y	22248246	22251884	-
TSPY	Y	22263819	22267472	-
TSPY	Y	22279535	22283175	-
TSPY	Y	22295235	22298870	-
TSPY	Y	22831062	22834631	+
PRAMEY	Y	22892353	22897570	+
TSPY	Y	23048127	23051749	+
OR4C6Y	Y	23093760	23094689	+
TXLNGY	Y	23229408	23332043	-
HSFY	Y	24365794	24367588	-
TSPY	Y	24442280	24442822	+
TSPY	Y	24469013	24469540	-
ZNF280BY	Y	24524743	24558352	-
TSPY	Y	24661639	24663580	-
TSPY	Y	24728184	24728759	-
HSFY	Y	25170370	25172099	+
PRAMEY	Y	25189455	25201782	-
PRAMEY	Y	25210799	25223120	-
PRAMEY	Y	25232135	25244452	-
PRAMEY	Y	25253465	25265775	-
PRAMEY	Y	25274793	25287119	-
PRAMEY	Y	25296144	25308471	-
PRAMEY	Y	25317513	25329830	-
PRAMEY	Y	25338829	25345478	-
PRAMEY	Y	25345548	25348056	+
PRAMEY	Y	25355837	25362481	-
PRAMEY	Y	25362551	25365112	+
PRAMEY	Y	25374188	25386424	+
PRAMEY	Y	25395401	25408614	+
PRAMEY	Y	25416725	25429053	+
HSFY	Y	25445725	25448149	-
TSPY	Y	25826189	25826716	+
TSPY	Y	25851473	25852835	-
HSFY	Y	25929369	25931228	+
HSFY	Y	26207803	26209609	+
HSFY	Y	26805161	26806920	+
HSFY	Y	27483919	27485667	+
HSFY	Y	27783134	27784898	-
TSPY	Y	28288469	28290592	-
HSFY	Y	28450254	28451721	+
HSFY	Y	28749542	28750264	-
ZNF280BY	Y	28864373	28875413	-
HSFY	Y	29675810	29677287	+
HSFY	Y	29846127	29847875	-
ZNF280BY	Y	30323349	30334426	-
ZNF280BY	Y	30535268	30537061	-
ZNF280BY	Y	30872713	30874556	-
ZNF280BY	Y	31101619	31112538	+
HSFY	Y	31218296	31220868	+
HSFY	Y	31526575	31527214	-
TSPY	Y	31855579	31857700	-
HSFY	Y	32293276	32295609	+
HSFY	Y	32593470	32594153	-
HSFY	Y	33040068	33040790	-
HSFY	Y	33091412	33092134	-
HSFY	Y	33183479	33185329	+
HSFY	Y	33987334	33988044	-
ZNF280BY	Y	34348601	34359672	+
HSFY	Y	34473936	34474538	+
HSFY	Y	34773871	34774434	-
HSFY	Y	35810020	35810742	-
HSFY	Y	36344638	36345170	-
TSPY	Y	36673445	36675566	-
HSFY	Y	37111128	37111691	+
HSFY	Y	37410112	37411804	-
HSFY	Y	37867347	37868069	+
HSFY	Y	40442061	40443753	-
ZNF280BY	Y	42049910	42060967	+
HSFY	Y	42175252	42176944	+
HSFY	Y	44615699	44618119	+
ZNF280BY	Y	45559785	45570718	+
HSFY	Y	45676468	45678265	+
ZNF280BY	Y	46090960	46092922	-
ZNF280BY	Y	46322860	46333894	+
ZNF280BY	Y	46599445	46610499	+
ZNF280BY	Y	50079955	50090988	-
HSFY	Y	50734943	50737396	-
TSPY	Y	51039084	51094364	-
ZNF280BY	Y	51301257	51312320	+
HSFY	Y	51725598	51727065	-
HSFY	Y	54060688	54247045	+
HSFY	Y	54359172	54361505	-
TSPY	Y	54739626	54798897	+
ZNF280BY	Y	55607354	55618375	-
ZNF280BY	Y	55839089	55850164	+
ZNF280BY	Y	56281008	56292095	+
ZNF280BY	Y	56727130	56738191	+
HSFY	Y	56845052	56847001	+
HSFY	Y	57052227	57053758	+
HSFY	Y	57222793	57224657	-
ZNF280BY	Y	57331387	57342459	-
ZNF280BY	Y	57687938	57698996	+
TSPY	Y	57703319	57703846	+
HSFY	Y	57804860	57806697	+
SRY	Y	58122906	58123595	-
RBMY	Y	59144453	59157810	+
RBMY	Y	59170802	59181748	+
RBMY	Y	59194740	59205686	+
RBMY	Y	59218678	59229625	+
RBMY	Y	59240207	59253561	+
RBMY	Y	59266554	59277500	+
RBMY	Y	59290496	59301437	+
RBMY	Y	59314438	59325385	+
RBMY	Y	59338378	59349319	+
RBMY	Y	59362313	59373255	+
RBMY	Y	59383835	59397196	+
SHROOM2X	X	166602227	166756167	-
AMELX	X	164905492	164913366	-
OFD1X	X	160066406	160127971	-
ZRSR2X	X	158027856	158057030	-
TXLNGX	X	157023396	157065616	-
EIF1AX	X	152416349	152429824	+
ZFX	X	148494277	148533213	-
EIF2S3X	X	148569631	148603350	-
RPL23AX	X	138954131	138955564	-
DDX3X	X	129057888	129081326	-
USP9X	X	129171917	129285509	-
UTX	X	125473560	125652757	-
SOX3	X	26493003	26494358	-
RBMX2	X	4564826	4568667	-
RBMX2	X	14699786	14720821	+
RBMX	X	22858111	22864843	-

## Sheet: figure_5b
Species	Gene	Chromosome	Start	End	Strand
Cattle	PLCXD1	Y	34576	50731	+
Cattle	GTPBP6	Y	54425	62973	-
Cattle	PPP2R3B	Y	67594	108565	-
Cattle	SHOX	Y	287024	298821	+
Cattle	CRLF2	Y	607727	626421	-
Cattle	CSF2RA	Y	641983	709113	+
Cattle	IL3RA	Y	714844	734090	+
Cattle	SLC25A6	Y	736218	740740	-
Cattle	ASMTL	Y	746117	767494	-
Cattle	P2RY8	Y	770056	818420	-
Cattle	ASMT	Y	831192	840371	-
Cattle	AKAP17A	Y	838565	849342	+
Cattle	DHRSX	Y	1024474	1248196	-
Cattle	ZBED1	Y	1231077	1248196	-
Cattle	PRP	Y	1278119	1292965	-
Cattle	CD99	Y	1319379	1349633	+
Cattle	XG	Y	1352524	1385156	+
Cattle	GYG2	Y	1389142	1415578	+
Cattle	ARSD	Y	1420043	1435771	-
Cattle	ARSH	Y	1434360	1487950	+
Cattle	ARSL	Y	1438113	1459455	-
Cattle	MXRA5	Y	1565250	1594372	-
Cattle	PRKX	Y	1715307	1775120	-
Cattle	BDA20	Y	2502559	2513187	+
Cattle	OBP	Y	2542823	2548809	+
Cattle	OBP	Y	2639655	2648325	+
Cattle	OBP	Y	2699191	2709148	+
Cattle	BDA20	Y	2846242	2850132	+
Cattle	BDA20	Y	2918629	2924448	+
Cattle	OBP	Y	2929133	2936001	+
Cattle	NLGN4X	Y	3414886	3809870	-
Cattle	PUDP	Y	4424918	4491974	-
Cattle	STS	Y	4491221	4654535	+
Cattle	PNPLA4	Y	5164225	5208620	-
Cattle	ANOS1	Y	5684801	5895644	-
Cattle	TBL1Y	Y	6537172	6782468	+
Cattle	GPR143	Y	6789255	6818929	-
Cattle	SHROOM2	Y	7715848	7866350	-
Cattle	SHROOM2	Y	7715848	7866350	-
Human	PLCXD1	Y	103034	130734	+
Human	GTPBP6	Y	132137	148937	-
Human	PPP2R3B	Y	168543	224805	-
Human	SHOX	Y	478002	512484	+
Human	CRLF2	Y	1050430	1072677	-
Human	CSF2RA	Y	1129416	1189240	+
Human	IL3RA	Y	1201550	1246464	+
Human	SLC25A6	Y	1249921	1256001	-
Human	SRRM1	Y	1255881	1260789	+
Human	ASMTL	Y	1266964	1401516	-
Human	P2RY8	Y	1325951	1401516	-
Human	AKAP17A	Y	1455997	1466654	+
Human	ASMT	Y	1478823	1502882	+
Human	DHRSX	Y	1894160	2177723	-
Human	ZBED1	Y	2163179	2177723	-
Human	CD99	Y	2368252	2418268	+
Human	SPRY3	Y	62159112	62204700	+
Human	VAMP7	Y	62306325	62368760	+
Human	IL9R	Y	62422543	62435805	+
Human	WASIR1	Y	62439553	62441822	-
Human	WASH6P	Y	62446549	62449392	+
Chimpanzee	PLCXD1	Y	35909598	35931083	-
Chimpanzee	GTPBP6	Y	35894214	35908208	+
Chimpanzee	PPP2R3B	Y	35802635	35883434	+
Chimpanzee	SHOX	Y	35501653	35540900	-
Chimpanzee	CRLF2	Y	34937431	34960473	+
Chimpanzee	CSF2RA	Y	34816686	34881449	-
Chimpanzee	IL3RA	Y	34741629	34782256	-
Chimpanzee	SLC25A6	Y	34730573	34736470	+
Chimpanzee	ASMTL	Y	34660327	34716639	+
Chimpanzee	P2RY8	Y	34577401	34653274	+
Chimpanzee	AKAP17A	Y	34513715	34524541	-
Chimpanzee	ASMT	Y	34475040	34502168	-
Chimpanzee	DHRSX	Y	33761750	34109419	+
Chimpanzee	ZBED1	Y	33761704	33776360	+
Chimpanzee	CD99-LIKE	Y	33593032	33653727	-
Chimpanzee	CD99	Y	33515344	33567567	-
Gorilla	PLCXD1	Y	6947461	6972365	+
Gorilla	GTPBP6	Y	6973764	6989116	-
Gorilla	PPP2R3B	Y	7003704	7056843	-
Gorilla	SHOX	Y	7324311	7339292	+
Gorilla	CRLF2	Y	7900348	7918654	-
Gorilla	CSF2RA	Y	7987940	8035116	+
Gorilla	IL3RA	Y	8065534	8105818	+
Gorilla	SLC25A6	Y	8111113	8116269	-
Gorilla	ASMTL	Y	8127675	8181860	-
Gorilla	PRR21	Y	8133665	8146480	+
Gorilla	P2RY8	Y	8186430	8220407	-
Gorilla	AKAP17A	Y	8318446	8330267	+
Gorilla	ASMT	Y	8340688	8369848	+
Gorilla	DHRSX	Y	8759894	9079339	-
Gorilla	LOC129530417	Y	8938500	8947553	-
Gorilla	ZBED1	Y	9064807	9079328	-
Gorilla	CD99	Y	9270499	9321462	+
Borneon_orangutan	PLCXD1	Y	42439	69110	+
Borneon_orangutan	GTPBP6	Y	68684	81517	-
Borneon_orangutan	PPP2R3B	Y	94587	145782	-
Borneon_orangutan	SHOX	Y	401035	414850	+
Borneon_orangutan	CRLF2	Y	956376	979944	-
Borneon_orangutan	CSF2RA	Y	1038792	1082097	+
Borneon_orangutan	IL3RA	Y	1107376	1143739	+
Borneon_orangutan	SLC25A6	Y	1148547	1154879	-
Borneon_orangutan	ASMTL	Y	1172762	1224422	-
Borneon_orangutan	P2RY8	Y	1233582	1298605	-
Borneon_orangutan	AKAP17A	Y	1350928	1361833	+
Borneon_orangutan	ASMT	Y	1374210	1396964	+
Borneon_orangutan	DHRSX	Y	1779469	2052387	-
Borneon_orangutan	ZBED1	Y	2037773	2052374	-
Borneon_orangutan	TCTP	Y	2095178	2095951	+
Borneon_orangutan	PRH1	Y	2117072	2136236	-
Borneon_orangutan	CD99	Y	2246247	2297530	+
Sumatran_orangutan	PLCXD1	Y	46202	67083	+
Sumatran_orangutan	GTPBP6	Y	67149	80288	-
Sumatran_orangutan	PPP2R3B	Y	92788	144769	-
Sumatran_orangutan	SHOX	Y	388144	416633	+
Sumatran_orangutan	RPL-6	Y	938784	940558	+
Sumatran_orangutan	CRLF2	Y	1040997	1063625	-
Sumatran_orangutan	CSF2RA	Y	1125686	1168461	+
Sumatran_orangutan	IL3RA	Y	1201160	1239839	+
Sumatran_orangutan	SLC25A6	Y	1244747	1250849	-
Sumatran_orangutan	ASMTL	Y	1265898	1311971	-
Sumatran_orangutan	P2RY8	Y	1322195	1387412	-
Sumatran_orangutan	AKAP17A	Y	1440334	1451167	+
Sumatran_orangutan	ASMT	Y	1463495	1487634	+
Sumatran_orangutan	DHRSX	Y	1869715	2143609	-
Sumatran_orangutan	ZBED1	Y	2129003	2143588	-
Sumatran_orangutan	TCTP-LIKE	Y	2185927	2186688	+
Sumatran_orangutan	CD99	Y	2335951	2387342	+
Sumatran_orangutan	XG	Y	2397249	2510703	+
Bonobo	PLCXD1	Y	46873352	46897697	-
Bonobo	GTPBP6	Y	46857149	46871958	+
Bonobo	PPP2R3B	Y	46783904	46845574	+
Bonobo	SHOX	Y	46495686	46509956	-
Bonobo	CRLF2	Y	45865325	45891246	+
Bonobo	CSF2RA	Y	45749394	45810943	-
Bonobo	IL3RA	Y	45679110	45720052	-
Bonobo	SLC25A6	Y	45668078	45674038	+
Bonobo	FLJ46204	Y	45641930	45668152	-
Bonobo	ASMTL	Y	45598065	45654676	+
Bonobo	P2RY8	Y	45516122	45587551	+
Bonobo	AKAP17A	Y	45453504	45464533	-
Bonobo	ASMT	Y	45410535	45444147	-
Bonobo	ZBED1	Y	44682694	44697276	+
Bonobo	DHRSX	Y	44682649	44979400	+
Bonobo	SRRM1	Y	44598860	44618085	+
Bonobo	CD99	Y	44439873	44492027	-
Bonobo	SRY	Y	44391717	44406267	+
Bonobo	XG	Y	44342228	44431321	-
Bonobo	PRDM7	Y	73076	93334	+
Bonobo	TUBB8	Y	43355	105961	-
Siamang	PLCXD1	Y	6869752	6892676	+
Siamang	GTPBP6	Y	6894258	6906426	-
Siamang	PPP2R3B	Y	6919341	6970405	-
Siamang	PRB	Y	7173782	7176936	-
Siamang	SHOX	Y	7215101	7229386	+
Siamang	CSF2RA	Y	7728976	7768677	+
Siamang	SLC25A6	Y	7795240	7800273	-
Siamang	ASMTL	Y	7806190	7853947	-
Siamang	P2RY8	Y	7861086	7943421	-
Siamang	AKAP17A	Y	7987591	7998859	+
Siamang	ASMT	Y	8009801	8040615	+
Siamang	DHRSX	Y	8441837	8760282	-
Siamang	ZBED1	Y	8745756	8760277	-
Siamang	CD99	Y	8954920	9008076	+

[truncated: 24 more sheets: figure_6a, figure_6b, figure_6c, figure_6f, figure_6g, figure_6h, S_figure_1, S_figure_2, S_figure_3, S_figure_4, S_figure_5, S_figure_6, S_figure_7, S_figure_8a, S_figure_8b, S_figure_9a, S_figure_9b, S_figure_13, S_figure_14, S_figure_15 …]
